# Supplementary material for: Proposal and validation of a method to classify genetic subtypes of diffuse large B cell lymphoma
Source: Sci Rep. 2021 Jan 21;11:1886. doi: 10.1038/s41598-020-80376-0 (PMC7820010; doi:10.1038/s41598-020-80376-0)
Supplement: Supplementary file 1 — Supplementary Information [file 41598_2020_80376_MOESM1_ESM.xlsx]

## Sheet: Title, authors & affiliations
Title, author list and affiliations
Proposal and validation of a method to classify genetic subtypes of diffuse large B cell lymphoma
Lucía Pedrosa1,2,+, Ismael Fernández-Miranda1,2,+, David Pérez-Callejo3,4,+, Cristina Quero5, Marta Rodríguez6,7, Paloma Martín-Acosta7,8, Sagrario Gómez1, Julia González-Rincón1,7, Adrián Santos8, Carlos Tarin9,10, Juan F. García7,11, Francisco R. García-Arroyo12, Antonio Rueda13, Francisca I. Camacho14, Mónica García-Cosío15, Ana Heredero1, Marta Llanos16, Manuela Mollejo7,17, Miguel Piris-Vill…
1Lymphoma Research Group, Medical Oncology Department, Instituto de Investigación Sanitaria Puerta de Hierro-Segovia de Arana, Madrid, Spain.
2PhD Program in Molecular Biosciences, Doctoral School, Universidad Autónoma de Madrid, Spain.
3Medical Oncology Department, Hospital Universitario Puerta de Hierro, Madrid, Spain.
4PhD Program in Medicine and Surgery, Doctoral School, Universidad Autónoma de Madrid, Spain.
5Medical Oncology Department, Hospital Universitario Virgen de la Victoria, Malaga, Spain.
6Pathology Department, Hospital Fundación Jiménez Díaz, Madrid, Spain.
7Centro de Investigación Biomédica en Red de Cáncer (CIBERONC), Madrid, Spain.
8Molecular Pathology Laboratory, Instituto de Investigación Sanitaria Puerta de Hierro-Segovia de Arana, Madrid, Spain.
9Bioinformatics Unit, Instituto de Investigación Sanitaria Puerta de Hierro-Segovia de Arana, Madrid, Spain.
10Basic Medical Sciences, Faculty of Medicine, Universidad CEU San Pablo, Madrid, Spain.
11Pathology Department, MD Anderson Cancer Center, Madrid, Spain.
12Medical Oncology Department, Complejo Hospitalario de Pontevedra, Pontevedra, Spain.
13Medical Oncology Department, Hospitales Universitarios Regional y Virgen de la Victoria, IBIMA, Malaga, Spain.
14Pathology Department, Hospital Universitario de Getafe, Madrid, Spain.
15Pathology Department, Hospital Universitario Ramón y Cajal, Madrid, Spain.
16Medical Oncology Department, Hospital Universitario de Canarias, Tenerife, Spain.
17Pathology Department, Hospital Virgen de la Salud, Toledo, Spain.
18Haematology Department, Hospital Universitario Ramón y Cajal, Madrid, Spain.
19Medical Oncology Department, Hospital Universitari i Politècnic La Fe, Valencia, Spain.
+L. Pedrosa, I. Fernández-Miranda and D. Pérez-Callejo contributed equally to this work.
*Corresponding Author:
Margarita Sánchez-Beato (PhD), e-mail: msbeato@idiphim.org
Instituto de Investigación Sanitaria Puerta de Hierro-Segovia de Arana,
Calle Joaquín Rodrigo 2, Majadahonda, 28222 Madrid, Spain.

## Sheet: Table S1. Clinical data
Table S1. Summary of clinical features of the Puerta de Hierro (PdH) cohort.
									Translocation data – FISH			COO classification									Genetic subtype
N	Samples ID	Sex	Age	Stage	ECOG	IPI	LDH	Beta-microglobulin	BCL2	BCL6	MYC	LymphoC2x	Hans	Treatment	Response to treatment	Type of response	R/R status	PFS (months)	Survival status	OS (months)	Two-step	LymphGen	Risk Score OS – COX	Risk Score PFS – COX
1	PDLB1	M	75	IV	1	High	Increase	No data	No data	No data	No data	GCB	No data	R-CHOP	Yes	Complete	Relapse	15	Exitus	15	MCD2-S	Other	High Risk	High Risk
2	PDLB2	F	77	I	No data	Low	Normal	Increase	No data	No data	No data	GCB	Non-GCB	R-CHOP	Yes	Complete	No relapse	37	Alive	37	MCD2-S	Other	Low Risk	Low Risk
3	PDLB3	M	70	III	0	Low-Intermediate	Normal	Normal	No data	No data	No data	ABC	Non-GCB	R-CHOP	Yes	Complete	Relapse	73	Exitus	85.37	MCD2-S	Other	High Risk	Intermediate Risk
4	PDLB4	F	66	IV	0	Low-Intermediate	Normal	Normal	No data	No data	No data	GCB	GCB	R-CHOP	Yes	Complete	Relapse	21	Exitus	67	Unclassified	BN2	Unclassified	Unclassified
5	PDLB5	M	No data	IV	0	Low-Intermediate	Increase	No data	No data	No data	No data	ABC	Non-GCB	R-CHOP	Yes	Complete	Relapse	5	Exitus	7	BN22-S	BN2	Intermediate Risk	High Risk
6	PDLB6	M	55	III	No data	Low-Intermediate	Increase	Normal	No data	No data	No data	ABC	Non-GCB	R-CHOP	Yes	Complete	Relapse	9.63	Exitus	18.57	MCD2-S	Other	High Risk	Intermediate Risk
7	PDLB7	M	61	II	2	High-Intermediate	Increase	Normal	No data	No data	No data	GCB	GCB	R-CHOP	Yes	Complete	No relapse	18.93	Alive	18.93	EZB2-S	Other	Intermediate Risk	Intermediate Risk
8	PDLB8	M	74	III	No data	High-Intermediate	Increase	Increase	No data	No data	No data	Unclassified	Non-GCB	R-CHOP	Yes	Complete	Relapse	18.3	Exitus	21.07	Unclassified	Other	Unclassified	Unclassified
9	PDLB9	F	72	III	2	High	Increase	No data	No data	No data	No data	GCB	GCB	R-CHOP	Yes	Partial	No relapse	48.8	Alive	48.8	EZB2-S	Other	High Risk	High Risk
10	PDLB10	F	50	III	No data	Low	Normal	Normal	No data	No data	No data	ABC	Non-GCB	R-CHOP	Yes	Complete	No relapse	18.93	Alive	18.93	MCD2-S	Other	Low Risk	Low Risk
11	PDLB11	M	37	No data	No data	No data	Normal	No data	No data	No data	No data	GCB	Non-GCB	R-CHOP	Yes	Complete	No relapse	23.23	Alive	23.23	ST22-S	Other	Unclassified	Unclassified
12	PDLB12	F	56	IV	3	High-Intermediate	Increase	Normal	No fusion	Fusion	No fusion	GCB	GCB	R-CHOP	No		Relapse	12.63	Exitus	13.27	BN22-S	BN2	Intermediate Risk	High Risk
13	PDLB13	M	73	II	1	Low-Intermediate	Increase	No data	No fusion	Fusion	No fusion	GCB	Non-GCB	R-CHOP	Yes	Complete	No relapse	22.67	Alive	22.67	BN22-S	Other	Intermediate Risk	High Risk
14	PDLB14	F	67	No data	No data	Low	Normal	Normal	Fusion	No fusion	No fusion	GCB	GCB	R-CHOP	Yes	Complete	No relapse	56.6	Alive	56.6	BN22-S	BN2	Low Risk	Low Risk
15	PDLB15	F	72	III	0	High-Intermediate	Increase	Increase	No data	No data	No data	Unclassified	GCB	R-CHOP	Yes	Complete	No relapse	66.6	Alive	66.6	Unclassified	Other	Unclassified	Unclassified
16	PDLB16	M	56	IV	1	Low-Intermediate	Increase	Normal	Fusion	No fusion	No fusion	GCB	GCB	R-CHOP	Yes	Complete	No relapse	64.2	Alive	64.2	EZB2-S	EZB	Intermediate Risk	Intermediate Risk
17	PDLB17	M	58	No data	0	Low	Increase	Increase	No fusion	No fusion	No fusion	ABC	GCB	R-CHOP	Yes	Complete	No relapse	74.6	Alive	74.6	ST22-S	Other	Low Risk	Low Risk
18	PDLB18	F	85	IV	1	High	Increase	Normal	No fusion	No fusion	Fusion	ABC	Non-GCB	R-CHOP	Yes	Complete	Relapse	22	Exitus	59.7	EZB2-S	Other	Intermediate Risk	Intermediate Risk
19	PDLB19	F	81	III	1	Low-Intermediate	Normal	Increase	No fusion	No fusion	Fusion	No data	GCB	R-CVP	Yes	Partial	Relapse	6.83	Exitus	8.4	ST22-S	Other	Low Risk	Low Risk
20	PDLB20	F	69	IV	2	High	Increase	Normal	No fusion	No data	No fusion	No data	Non-GCB	R-CHOP	No		Relapse	10.9	Exitus	12.87	BN22-S	Other	High Risk	High Risk
21	PDLB21	F	56	IV	1	Low-Intermediate	Normal	Increase	No data	No data	No data	No data	GCB	R-CHOP	No		Relapse	6.8	Exitus	14.57	EZB2-S	EZB	Intermediate Risk	Intermediate Risk
22	PDLB22	M	62	IV	2	High	Increase	Increase	Fusion	Fusion	No fusion	No data	Non-GCB	R-CHOP	No		Relapse	4.07	Exitus	6.27	EZB2-S	Other	High Risk	High Risk
23	PDLB23	M	72	IV	1	High-Intermediate	Increase	Increase	No fusion	Fusion	No fusion	GCB	GCB	R-CHOP	Yes	Complete	Relapse	7.73	Alive	41.4	BN22-S	Other	Intermediate Risk	High Risk
24	PDLB24	M	49	IV	1	Low-Intermediate	Normal	Normal	Fusion	No fusion	No fusion	No data	GCB	R-CHOP	No		Relapse	6.73	Exitus	8.3	EZB2-S	EZB	Intermediate Risk	Intermediate Risk
25	PDLB25	M	66	IV	3	High	Increase	Normal	No fusion	No fusion	No fusion	No data	Non-GCB	R-CHOP	No		Relapse	6.57	Exitus	9.83	BN22-S	BN2	High Risk	High Risk
26	PDLB26	M	74	III	1	High-Intermediate	Increase	Increase	No fusion	No fusion	No fusion	No data	Non-GCB	R-CHOP	No		Relapse	9.37	Exitus	12.5	ST22-S	Other	Low Risk	Low Risk
27	PDLB27	F	85	II	1	Low-Intermediate	Increase	Increase	No fusion	Fusion	No fusion	GCB	Non-GCB	R-CHOP	Yes	Complete	No relapse	27.17	Exitus	27.17	MCD2-S	MCD	High Risk	Intermediate Risk
28	PDLB28	M	74	III	0	Low-Intermediate	Normal	Normal	Fusion	No fusion	Fusion	GCB	GCB	R-CHOP	No		Relapse	5.37	Exitus	13.27	EZB2-S	EZB	Intermediate Risk	Intermediate Risk
29	PDLB29	M	56	I	1	Low	Increase	Normal	No fusion	Fusion	No fusion	No data	GCB	R-CHOP	Yes	Complete	No relapse	79.4	Alive	79.4	BN22-S	Other	Low Risk	Low Risk
30	PDLB30	F	76	IV	0	Low-Intermediate	Normal	Normal	No fusion	No data	No fusion	No data	GCB	R-CHOP	Yes	Complete	Relapse	12.17	Alive	80.77	EZB2-S	Other	Intermediate Risk	Intermediate Risk
31	PDLB31	M	62	II	3	Low-Intermediate	Normal	Normal	No fusion	No fusion	No fusion	ABC	Non-GCB	R-CHOP	Yes	Complete	Relapse	5.8	Exitus	8.87	N12-S	Other	High Risk	High Risk
32	PDLB32	M	76	IV	2	High	Increase	Increase	No fusion	Fusion	No fusion	Unclassified	Non-GCB	R-CVP	Yes	Complete	Relapse	10.37	Exitus	10.67	BN22-S	Other	High Risk	High Risk
33	PDLB33	F	60	II	0	Low	Normal	Increase	No fusion	Fusion	No fusion	No data	Non-GCB	R-CHOP	Yes	Partial	Relapse	8.37	Exitus	13.1	BN22-S	BN2	Low Risk	Low Risk
34	PDLB34	F	80	II	1	Low-Intermediate	Increase	Increase	No fusion	No fusion	No fusion	No data	Non-GCB	R-CHOP	Yes	Complete	Relapse	10.3	Exitus	18.9	MCD2-S	MCD	High Risk	Intermediate Risk
35	PDLB35	M	86	II	2	Low-Intermediate	Normal	Increase	No fusion	Fusion	No fusion	Unclassified	GCB	R-CVP	Yes	Complete	Relapse	15.23	Exitus	15.4	BN22-S	Other	Intermediate Risk	High Risk
36	PDLB36	F	61	II	1	Low	Normal	Normal	No fusion	Fusion	Fusion	ABC	GCB	R-CHOP	Yes	Complete	No relapse	121.07	Alive	121.07	BN22-S	BN2	Low Risk	Low Risk
37	PDLB37	M	45	III	1	Low-Intermediate	Increase	Normal	No fusion	Fusion	No fusion	Unclassified	Non-GCB	R-CHOP	Yes	Complete	Relapse	22.83	Alive	123.63	BN22-S	BN2	Intermediate Risk	High Risk
38	PDLB38	M	44	II	0	Low	Normal	Normal	No fusion	No fusion	No fusion	No data	Non-GCB	R-CHOP	Yes	Complete	No relapse	88.3	Alive	88.3	Unclassified	Other	Unclassified	Unclassified
39	PDLB39	M	40	III	1	Low-Intermediate	Increase	Normal	No fusion	No fusion	No fusion	ABC	Non-GCB	R-CHOP	Yes	Complete	No relapse	127	Alive	127	N12-S	ST2	High Risk	High Risk
40	PDLB40	F	38	II	2	Low-Intermediate	Increase	Normal	No fusion	No fusion	No fusion	No data	Non-GCB	R-CHOP	Yes	Complete	No relapse	131.8	Alive	131.8	ST22-S	Other	Low Risk	Low Risk
41	PDLB41	M	52	III	1	Low-Intermediate	Increase	Increase	No fusion	No fusion	No fusion	No data	Non-GCB	R-CHOP	Yes	Complete	No relapse	136.8	Alive	136.8	Unclassified	Other	Unclassified	Unclassified
42	PDLB42	M	59	III	0	Low	Normal	Normal	No fusion	Fusion	No fusion	Unclassified	GCB	R-CHOP	Yes	Complete	No relapse	153.87	Alive	153.87	BN22-S	BN2	Low Risk	Low Risk
43	PDLB43	F	67	II	0	Low	Normal	Normal	No fusion	No fusion	No fusion	GCB	GCB	R-CHOP	Yes	Complete	No relapse	120.1	Alive	120.1	Unclassified	Other	Unclassified	Unclassified
44	PDLB44	M	76	II	0	Low	Normal	Increase	No fusion	No fusion	No fusion	ABC	Non-GCB	R-CHOP	Yes	Complete	No relapse	163.5	Alive	163.5	MCD2-S	MCD	Low Risk	Low Risk
45	PDLB45	M	41	II	0	Low	Increase	Normal	No data	No data	No data	GCB	Non-GCB	R-CHOP	Yes	Complete	No relapse	109.2	Alive	109.2	EZB2-S	Other	Low Risk	Low Risk
46	PDLB46	M	50	IV	2	High-Intermediate	Increase	Increase	No data	No data	No data	Unclassified	Non-GCB	R-CHOP	No		Relapse	6.8	Exitus	9.57	N12-S	ST2	High Risk	High Risk
47	PDLB47	M	56	II	0	Low	Normal	No data	No data	No data	No data	No data	GCB	R-CHOP	Yes	Complete	No relapse	67.57	Alive	67.57	EZB2-S	EZB	Low Risk	Low Risk
48	PDLB48	F	51	IV	1	Low	Normal	Normal	No data	No data	No data	GCB	GCB	R-CHOP	Yes	Complete	Relapse	29.27	Exitus	33.97	Unclassified	BN2	Unclassified	Unclassified
49	PDLB49	F	38	I	1	Low	Normal	Normal	No data	No data	No data	GCB	GCB	R-CHOP	Yes	Complete	No relapse	132.53	Alive	132.53	ST22-S	Other	Low Risk	Low Risk
50	PDLB50	M	66	I	0	Low	Normal	Normal	No data	No data	No data	No data	GCB	R-CHOP	Yes	Complete	No relapse	62.83	Alive	62.83	Unclassified	Other	Unclassified	Unclassified
51	PDLB51	M	17	IV	1	High-Intermediate	Increase	No data	No data	No data	No data	No data	No data	R-CHOP	Yes	Partial	No relapse	96	Alive	96	Unclassified	Other	Unclassified	Unclassified
52	PDLB52	M	47	II	1	Low	Normal	Normal	No data	No data	No data	No data	No data	R-CHOP	Yes	Complete	No relapse	158.7	Alive	158.7	ST22-S	Other	Low Risk	Low Risk
53	PDLB53	F	30	II	0	Low	Normal	No data	No data	No data	No data	GCB	No data	R-CHOP	Yes	Complete	No relapse	156.67	Alive	156.67	Unclassified	Other	Unclassified	Unclassified
54	PDLB54	F	58	II	0	Low	Normal	Normal	No data	No data	No data	No data	No data	R-COMP	Yes	Complete	No relapse	125.77	Alive	125.77	EZB2-S	Other	Low Risk	Low Risk
55	PDLB55	M	34	III	0	Low	Normal	Normal	No fusion	No data	No data	GCB	GCB	R-CHOP	Yes	Complete	No relapse	152.9	Alive	152.9	Unclassified	Other	Unclassified	Unclassified
56	PDLB56	F	63	II	0	Low	Normal	Normal	No fusion	No data	No data	GCB	No data	R-CHOP	Yes	Complete	No relapse	131.1	Alive	131.1	EZB2-S	Other	Low Risk	Low Risk
57	PDLB57	F	64	IV	1	High-Intermediate	Increase	Increase	No fusion	No fusion	No fusion	GCB	GCB	R-COMP	Yes	Complete	No relapse	103.43	Exitus	103.43	MCD2-S	Other	High Risk	Intermediate Risk
58	PDLB58	M	57	II	0	Low	Increase	Normal	Fusion	No fusion	No fusion	GCB	No data	R-CHOP	Yes	Complete	No relapse	122.7	Alive	122.7	N12-S	N1/EZB	Intermediate Risk	Intermediate Risk
59	PDLB59	M	74	IV	1	High-Intermediate	Increase	Increase	No data	No data	No data	No data	No data	R-CHOP	Yes	Partial	No relapse	136.9	Exitus	136.9	EZB2-S	EZB	Intermediate Risk	Intermediate Risk
60	PDLB60	M	64	IV	0	High-Intermediate	Normal	No data	Fusion	No fusion	No data	No data	Non-GCB	R-CHOP	Yes	Complete	Relapse	16.03	Alive	178	EZB2-S	EZB	Intermediate Risk	Intermediate Risk
61	PDLB61	M	61	IV	1	High-Intermediate	Increase	Normal	No data	No data	No data	No data	No data	R-COMP	No		Relapse	1.1	Exitus	1.1	MCD2-S	MCD	High Risk	Intermediate Risk
62	PDLB62	F	54	I	0	Low	Increase	No data	No data	No data	No data	Unclassified	Non-GCB	R-CHOP	Yes	Complete	No relapse	59.8	Alive	59.8	EZB2-S	EZB	Low Risk	Low Risk
63	PDLB63	M	80	IV	2	High	Increase	Increase	No data	No data	No data	No data	GCB	R-COMP	Yes	Complete	No relapse	8.4	Alive	8.4	EZB2-S	EZB	High Risk	High Risk
64	PDLB64	M	58	II	0	Low	Normal	Normal	No fusion	Fusion	No fusion	No data	Non-GCB	R-CHOP	Yes	Complete	No relapse	10.57	Alive	10.57	BN22-S	BN2	Low Risk	Low Risk
65	PDLB65	F	50	III	1	Low-Intermediate	Increase	No data	Fusion	No fusion	No fusion	No data	GCB	R-CHOP	Yes	Partial	Relapse	19.93	Exitus	49.67	EZB2-S	EZB	Intermediate Risk	Intermediate Risk
66	PDLB66	F	78	IV	1	High-Intermediate	Increase	Increase	No data	No data	No data	No data	GCB	R-CHOP	Yes	Complete	No relapse	26.53	Exitus	26.53	EZB2-S	EZB	Intermediate Risk	Intermediate Risk
67	PDLB67	F	78	IV	2	High	Increase	Normal	No data	No data	No data	No data	GCB	R-CHOP	Yes	Complete	No relapse	52.83	Alive	52.83	EZB2-S	EZB	Intermediate Risk	Intermediate Risk
68	PDLB68	M	53	II	1	Low	Normal	Normal	No fusion	No fusion	Fusion	No data	Non-GCB	R-CHOP	Yes	Complete	No relapse	16.5	Alive	16.5	ST22-S	ST2	Low Risk	Low Risk
69	PDLB69	F	78	III	1	High	Increase	Normal	Fusion	Fusion	No fusion	No data	GCB	R-CHOP	Yes	Complete	No relapse	16.7	Alive	16.7	EZB2-S	EZB	Intermediate Risk	Intermediate Risk
70	PDLB70	F	74	II	1	Low	Normal	Normal	Fusion	Fusion	No fusion	No data	GCB	R-CHOP	Yes	Complete	Relapse	9.43	Exitus	9.43	EZB2-S	EZB	Low Risk	Low Risk
71	PDLB71	M	63	III	0	Low-Intermediate	Normal	Normal	No fusion	No fusion	No fusion	Unclassified	No data	R-CHOP	Yes	Complete	No relapse	69	Alive	69	EZB2-S	EZB	Intermediate Risk	Intermediate Risk
72	PDLB72	F	48	I	0	Low	Normal	Increase	No fusion	No fusion	No fusion	GCB	No data	R-CHOP	Yes	Complete	No relapse	40.03	Alive	40.03	MCD2-S	Other	Low Risk	Low Risk
73	PDLB73	F	79	IV	2	High	Increase	Increase	No data	No data	No fusion	ABC	No data	R-CHOP	No		Relapse	4.3	Exitus	7.83	MCD2-S	MCD	High Risk	High Risk
74	PDLB74	F	78	IV	0	High-Intermediate	Increase	No data	No data	No data	No data	ABC	No data	R-CHOP	Yes	Complete	No relapse	77.5	Alive	77.5	EZB2-S	EZB	High Risk	High Risk
75	PDLB75	F	52	IV	2	High	Increase	Increase	No fusion	No data	No fusion	GCB	No data	R-CHOP	Yes	Complete	No relapse	22.33	Alive	22.33	ST22-S	ST2	High Risk	High Risk
76	PDLB76	M	78	III	2	High-Intermediate	No data	Normal	No data	No data	No fusion	ABC	No data	R-CHOP	No data		Relapse	5.83	Alive	5.83	MCD2-S	MCD	High Risk	Intermediate Risk
77	PDLB77	M	67	III	1	Low-Intermediate	No data	No data	No fusion	Fusion	No fusion	GCB	No data	R-CHOP	Yes	Complete	Relapse	15.23	Exitus	21.83	BN22-S	Other	Intermediate Risk	High Risk
78	PDLB78	M	70	II	2	High-Intermediate	Increase	Increase	No fusion	No fusion	No fusion	GCB	GCB	R-CHOP	Yes	Complete	No relapse	43.2	Alive	43.2	Unclassified	Other	Unclassified	Unclassified
79	PDLB79	F	79	IV	2	High	Increase	Normal	No fusion	No fusion	No fusion	GCB	GCB	R-CHOP	Yes	Complete	No relapse	19.6	Alive	19.6	BN22-S	ST2	High Risk	High Risk
80	PDLB80	F	44	IV	0	Low	Normal	Normal	No fusion	Fusion	No fusion	ABC	Non-GCB	R-CHOP	Yes	Complete	No relapse	35.5	Alive	35.5	BN22-S	Other	Intermediate Risk	Intermediate Risk
81	PDLB81	F	56	III	0	Low-Intermediate	Increase	Normal	No data	No data	No data	GCB	Non-GCB	R-CHOP	Yes	Complete	Relapse	62.17	Exitus	95.07	N12-S	N1/EZB	High Risk	High Risk
82	PDLB82	M	26	III	2	High-Intermediate	Increase	Normal	No fusion	No fusion	No fusion	GCB	No data	R-CHOP	Yes	Complete	No relapse	60.53	Alive	60.53	MCD2-S	Other	High Risk	Intermediate Risk
83	PDLB83	M	41	IV	2	High-Intermediate	Increase	Increase	No fusion	Fusion	No fusion	Unclassified	No data	R-CHOP	Yes	Complete	No relapse	37.57	Alive	37.57	EZB2-S	Other	Intermediate Risk	Intermediate Risk
84	PDLB84	F	83	IV	2	High	Increase	Increase	No data	No data	No data	Unclassified	No data	R-CHOP	Yes	Complete	No relapse	27.23	Alive	27.23	ST22-S	ST2	High Risk	High Risk

## Sheet: Table S2. Mutational data
Table S2. Mutational data of the Puerta de Hierro (PdH) cohort.
PFS status	Samples_ID	Pipeline	Chr	Position	Reference	Altered	Gene	Consequence	Transcript	CDS Position	Amino Acids	Total Read Depth	Ref. Read Depth	Alt. Read Depth	AF
Relapse	PDLB1	Ilumina-BWA+GATK(VarScan)	16	2358619	T	C	ABCA3	missense variant	NM_001089	c.A1117G	p.M373V	143	75	68	48%
Relapse	PDLB1	Ilumina-BWA+GATK(VarScan)	1	85733605	G	T	BCL10	stopgain	NM_003921	c.C407A	p.S136X	245	174	71	29%
Relapse	PDLB1	Ilumina-BWA+GATK(VarScan)	3	187440347	G	A	BCL6	stopgain	NM_001134738	c.C1852T	p.R618X	663	452	211	32%
Relapse	PDLB1	Ilumina-BWA+GATK(VarScan)	6	41903688	A	C	CCND3	missense variant	NM_001136125	c.T653G	p.I218R	158	96	62	39%
Relapse	PDLB1	BWA+GATK(VarScan)	1	117078701	T	G	CD58	missense variant	NM_001779	c.A514C	p.S172R	215	137	78	36%
Relapse	PDLB1	Ilumina-BWA+GATK(VarScan)	17	62007129	C	T	CD79B	splicing	NM_001039933	c.552+1G>A		700	496	204	29%
Relapse	PDLB1	Ilumina-BWA+GATK(VarScan)	22	41564765	C	T	EP300	stopgain	NM_001429	c.C4066T	p.R1356X	789	553	233	30%
Relapse	PDLB1	Ilumina-BWA+GATK(VarScan)	2	186656395	C	A	FSIP2	missense variant	NM_173651	c.C4532A	p.A1511D	472	344	128	27%
Relapse	PDLB1	Ilumina-BWA+GATK(VarScan)	22	23237756	CCAGCAGCTA	-	IGLL5	frameshift deletion	NM_001178126	c.527-536	p.A176fs	500	376	124	25%
Relapse	PDLB1	Ilumina-BWA+GATK(VarScan)	7	151945044	C	T	KMT2C	missense variant	NM_170606	c.G2475A	p.M825I	1024	933	90	9%
Relapse	PDLB1	Ilumina-BWA+GATK(VarScan)	12	49424178	G	-	KMT2D	frameshift deletion	NM_003482	c.13884C	p.P4628fs	250	160	89	36%
Relapse	PDLB1	Ilumina-BWA+GATK(VarScan)	12	49421836	G	T	KMT2D	missense variant	NM_003482	c.C14471A	p.A4824D	727	473	254	35%
Relapse	PDLB1	Ilumina-BWA+GATK(VarScan)	19	19260177	C	T	MEF2B	missense variant	NM_001145785	c.G116A	p.C39Y	879	568	311	35%
Relapse	PDLB1	Ilumina-BWA+GATK(VarScan)	1	9784334	C	T	PIK3CD	synonymous SNV	NM_005026	c.C2719T	p.L907L	433	300	133	31%
Relapse	PDLB1	Ilumina-BWA+GATK(VarScan)	6	37140858	C	T	PIM1	synonymous SNV	NM_001243186	c.C967T	p.L323L	492	336	155	32%
Relapse	PDLB1	Ilumina-BWA+GATK(VarScan)	6	37139098	C	T	PIM1	synonymous SNV	NM_001243186	c.C711T	p.S237S	603	388	215	36%
Relapse	PDLB1	Ilumina-BWA+GATK(VarScan)	6	37138950	G	C	PIM1	missense variant	NM_001243186	c.G563C	p.S188T	283	184	98	35%
Relapse	PDLB1	Ilumina-BWA+GATK(VarScan)	6	37138808	G	C	PIM1	splicing	NM_001243186	c.513+1G>C		195	121	74	38%
Relapse	PDLB1	Ilumina-BWA+GATK(VarScan)	6	37138420	C	G	PIM1	synonymous SNV	NM_001243186	c.C342G	p.T114T	357	219	138	39%
Relapse	PDLB1	Ilumina-BWA+GATK(VarScan)	6	37138415	G	A	PIM1	missense variant	NM_001243186	c.G337A	p.A113T	379	237	142	37%
Relapse	PDLB1	Ilumina-BWA+GATK(VarScan)	6	37138372	C	G	PIM1	missense variant	NM_001243186	c.C294G	p.N98K	702	471	231	33%
Relapse	PDLB1	Ilumina-BWA+GATK(VarScan)	6	37138309	C	T	PIM1	synonymous SNV	NM_001243186	c.C231T	p.S77S	890	580	310	35%
Relapse	PDLB1	Ilumina-BWA+GATK(VarScan)	6	37138277	C	A	PIM1	synonymous SNV	NM_001243186	c.C199A	p.R67R	937	558	379	40%
Relapse	PDLB1	Ilumina-BWA+GATK(VarScan)	6	37138273	C	T	PIM1	synonymous SNV	NM_001243186	c.C195T	p.S65S	1017	598	417	41%
Relapse	PDLB1	Ilumina-BWA+GATK(VarScan)	6	37138163	C	T	PIM1	missense variant	NM_001243186	c.C85T	p.R29W	382	187	193	51%
Relapse	PDLB1	Ilumina-BWA+GATK(VarScan)	X	48775859	C	T	PIM2	missense variant	NM_006875	c.G125A	p.G42D	182	65	116	64%
Relapse	PDLB1	Ilumina-BWA+GATK(VarScan)	19	38948178	G	A	RYR1	synonymous SNV	NM_000540	c.G1833A	p.V611V	573	391	181	32%
Relapse	PDLB1	Ilumina-BWA+GATK(VarScan)	6	138192640	TGTGGCGC	-	TNFAIP3	frameshift deletion	NM_006290	c.276-283	p.L92fs	111	69	42	38%
Relapse	PDLB1	Ilumina-BWA+GATK(VarScan)	17	7577129	A	G	TP53	missense variant	NM_000546	c.T809C	p.F270S	381	257	124	33%
No relapse	PDLB2	Ilumina-BWA+GATK(VarScan)	1	85733367	A	T	BCL10	stopgain	NM_003921	c.T645A	p.C215X	334	281	53	16%
No relapse	PDLB2	Ilumina-BWA+GATK(VarScan)	12	92539229	G	A	BTG1	missense variant	NM_001731	c.C83T	p.T28I	714	620	93	13%
No relapse	PDLB2	Ilumina-BWA+GATK(VarScan)	22	37332662	G	A	CSF2RB	synonymous SNV	NM_000395	c.G1536A	p.G512G	657	2	654	100%
No relapse	PDLB2	Ilumina-BWA+GATK(VarScan)	8	113304830	T	C	CSMD3	synonymous SNV	NM_198123	c.A8724G	p.Q2908Q	1454	1239	215	15%
No relapse	PDLB2	Ilumina-BWA+GATK(VarScan)	X	41201856	A	C	DDX3X	synonymous SNV	NM_001356	c.A393C	p.S131S	806	631	175	22%
No relapse	PDLB2	Ilumina-BWA+GATK(VarScan)	7	148543591	A	G	EZH2	missense variant	NM_004456	c.T217C	p.S73P	1922	1698	223	12%
No relapse	PDLB2	Ilumina-BWA+GATK(VarScan)	6	26157034	A	T	HIST1H1E	missense variant	NM_005321	c.A416T	p.K139M	157	129	28	18%
No relapse	PDLB2	Ilumina-BWA+GATK(VarScan)	6	26156985	G	C	HIST1H1E	missense variant	NM_005321	c.G367C	p.A123P	254	216	38	15%
No relapse	PDLB2	Ilumina-BWA+GATK(VarScan)	6	26156965	C	-	HIST1H1E	frameshift deletion	NM_005321	c.347C	p.A116fs	311	240	72	23%
No relapse	PDLB2	Ilumina-BWA+GATK(VarScan)	7	151878645	G	A	KMT2C	synonymous SNV	NM_170606	c.C6300T	p.T2100T	1201	450	751	63%
No relapse	PDLB2	Ilumina-BWA+GATK(VarScan)	6	37139162	A	G	PIM1	missense variant	NM_001243186	c.A775G	p.I259V	1652	1200	452	27%
No relapse	PDLB2	Ilumina-BWA+GATK(VarScan)	X	12994392	A	G	TMSB4X	synonymous SNV	NM_021109	c.A12G	p.K4K	191	112	79	41%
No relapse	PDLB2	Ilumina-BWA+GATK(VarScan)	X	12994382	T	G	TMSB4X	missense variant	NM_021109	c.T2G	p.M1R	189	115	74	39%
No relapse	PDLB2	Ilumina-BWA+GATK(VarScan)	X	12994364	G	C	TMSB4X	splicing	NM_021109			179	144	35	20%
No relapse	PDLB3	Ilumina-BWA+GATK(VarScan)	16	2358590	G	A	ABCA3	synonymous SNV	NM_001089	c.C1146T	p.Y382Y	338	257	81	24%
No relapse	PDLB3	Ilumina-BWA+GATK(VarScan)	1	27101054	C	T	ARID1A	stopgain	NM_006015	c.C4336T	p.R1446X	1301	1028	269	21%
No relapse	PDLB3	Ilumina-BWA+GATK(VarScan)	17	62006799	A	C	CD79B	missense variant	NM_001039933	c.T589G	p.Y197D	739	446	293	40%
No relapse	PDLB3	Ilumina-BWA+GATK(VarScan)	22	23230394	C	T	IGLL5	missense variant	NM_001178126	c.C161T	p.A54V	161	104	57	35%
No relapse	PDLB3	Ilumina-BWA+GATK(VarScan)	22	23230339	C	G	IGLL5	missense variant	NM_001178126	c.C106G	p.H36D	138	85	53	38%
No relapse	PDLB3	Ilumina-BWA+GATK(VarScan)	7	151836322	C	T	KMT2C	missense variant	NM_170606	c.G14483A	p.R4828H	1506	1060	446	30%
No relapse	PDLB3	Ilumina-BWA+GATK(VarScan)	12	49432215	C	-	KMT2D	frameshift deletion	NM_003482	c.8924G	p.R2975fs	686	575	111	16%
No relapse	PDLB3	Ilumina-BWA+GATK(VarScan)	1	237656281	G	C	RYR2	missense variant	NM_001035	c.G1855C	p.V619L	463	260	203	44%
Relapse	PDLB4	Ilumina-BWA+GATK(VarScan)	1	85733330	G	A	BCL10	missense variant	NM_003921	c.C682T	p.R228C	98	73	25	26%
Relapse	PDLB4	Ilumina-BWA+GATK(VarScan)	12	92539184	C	G	BTG1	missense variant	NM_001731	c.G128C	p.S43T	797	585	212	27%
Relapse	PDLB4	Ilumina-BWA+GATK(VarScan)	12	92539183	G	A	BTG1	synonymous SNV	NM_001731	c.C129T	p.S43S	784	574	210	27%
Relapse	PDLB4	Ilumina-BWA+GATK(VarScan)	7	2977606	T	C	CARD11	missense variant	NM_032415	c.A1078G	p.M360V	1129	841	288	26%
Relapse	PDLB4	Ilumina-BWA+GATK(VarScan)	19	6591011	C	G	CD70	missense variant	NM_001252	c.G3C	p.M1I	741	260	481	65%
Relapse	PDLB4	Ilumina-BWA+GATK(VarScan)	17	62007676	A	T	CD79B	missense variant	NM_001039933	c.T191A	p.M64K	819	581	238	29%
Relapse	PDLB4	Ilumina-BWA+GATK(VarScan)	17	62006836	C	T	CD79B	splicing	NM_001039933	c.553-1G>A		495	336	159	32%
Relapse	PDLB4	Ilumina-BWA+GATK(VarScan)	12	113515308	C	T	DTX1	synonymous SNV	NM_004416	c.C339T	p.N113N	948	650	296	31%
Relapse	PDLB4	Ilumina-BWA+GATK(VarScan)	14	102510726	-	CTTCCTGG	DYNC1H1	frameshift insertion	NM_001376	c.12800-12801	p.T4267fs	1168	903	265	23%
Relapse	PDLB4	BWA+GATK(VarScan)	5	150924102	G	A	FAT2	missense variant	NM_001447	c.C6586T	p.R2196W	127	120	7	6%
Relapse	PDLB4	Ilumina-BWA+GATK(VarScan)	22	23230268	C	-	IGLL5	frameshift deletion	NM_001178126	c.35C	p.T12fs	174	119	55	32%
Relapse	PDLB4	Ilumina-BWA+GATK(VarScan)	19	16436820	A	G	KLF2	missense variant	NM_016270	c.A869G	p.K290R	1049	418	630	60%
Relapse	PDLB4	Ilumina-BWA+GATK(VarScan)	19	16436816	C	T	KLF2	synonymous SNV	NM_016270	c.C865T	p.L289L	1049	422	626	60%
Relapse	PDLB4	Ilumina-BWA+GATK(VarScan)	19	16436815	T	G	KLF2	missense variant	NM_016270	c.T864G	p.H288Q	1058	430	628	59%
Relapse	PDLB4	Ilumina-BWA+GATK(VarScan)	19	16436784	G	A	KLF2	missense variant	NM_016270	c.G833A	p.G278D	944	673	270	29%
Relapse	PDLB4	Ilumina-BWA+GATK(VarScan)	19	16436783	G	A	KLF2	missense variant	NM_016270	c.G832A	p.G278S	939	668	268	29%
Relapse	PDLB4	Ilumina-BWA+GATK(VarScan)	19	16436707	G	A	KLF2	synonymous SNV	NM_016270	c.G756A	p.L252L	289	91	198	69%
Relapse	PDLB4	Ilumina-BWA+GATK(VarScan)	19	16436704	G	A	KLF2	synonymous SNV	NM_016270	c.G753A	p.E251E	257	83	174	68%
Relapse	PDLB4	Ilumina-BWA+GATK(VarScan)	19	16436165	G	C	KLF2	missense variant	NM_016270	c.G214C	p.A72P	288	113	175	61%
Relapse	PDLB4	Ilumina-BWA+GATK(VarScan)	6	44227950	G	-	NFKBIE	frameshift deletion	NM_004556	c.1267C	p.L423fs	1896	1544	352	19%
Relapse	PDLB4	Ilumina-BWA+GATK(VarScan)	16	23847573	T	G	PRKCB	missense variant	NM_002738	c.T77G	p.L26R	421	301	120	29%
Relapse	PDLB4	Ilumina-BWA+GATK(VarScan)	10	89624145	T	G	PTEN	missense variant	NM_000314	c.T438G	p.I146M	1197	800	397	33%
Relapse	PDLB4	Ilumina-BWA+GATK(VarScan)	1	237947252	C	T	RYR2	synonymous SNV	NM_001035	c.C12240T	p.Y4080Y	1141	499	642	56%
Relapse	PDLB4	Ilumina-BWA+GATK(VarScan)	17	40485739	T	A	STAT3	missense variant	NM_139276	c.A1001T	p.D334V	1245	705	540	43%
Relapse	PDLB4	Ilumina-BWA+GATK(VarScan)	12	122359451	G	A	WDR66	synonymous SNV	NM_144668	c.G240A	p.K80K	56	30	25	45%
Relapse	PDLB5	Ilumina-BWA+GATK(VarScan)	12	113496155	A	G	DTX1	missense variant	NM_004416	c.A158G	p.K53R	789	554	235	30%
Relapse	PDLB5	Ilumina-BWA+GATK(VarScan)	22	23235938	TGGTCTGAGCC	-	IGLL5	frameshift deletion	NM_001178126	c.265-275	p.W89fs	547	458	90	16%
Relapse	PDLB5	Ilumina-BWA+GATK(VarScan)	22	23230355	C	T	IGLL5	stopgain	NM_001178126	c.C16T	p.Q6X	121	65	56	46%
Relapse	PDLB5	Ilumina-BWA+GATK(VarScan)	18	30350110	G	A	KLHL14	synonymous SNV	NM_020805	c.C445T	p.L149L	1462	1011	447	31%
Relapse	PDLB5	Ilumina-BWA+GATK(VarScan)	18	30349658	G	A	KLHL14	synonymous SNV	NM_020805	c.C897T	p.N299N	674	486	188	28%
Relapse	PDLB5	Ilumina-BWA+GATK(VarScan)	6	106536176	TG	-	PRDM1	frameshift deletion	NM_001198	c.143-144	p.L48fs	377	117	260	69%
Relapse	PDLB5	Ilumina-BWA+GATK(VarScan)	X	12994364	G	A	TMSB4X	splicing	NM_021109	UTR5		134	126	8	6%
Relapse	PDLB5	Ilumina-BWA+GATK(VarScan)	X	118708719	GTAA	-	UBE2A	splicing	NM_003336			34	10	24	71%
Relapse	PDLB5	Ilumina-BWA+GATK(VarScan)	X	118708715	A	T	UBE2A	missense variant	NM_003336	c.A41T	p.K14M	36	8	28	78%
Relapse	PDLB6	Ilumina-BWA+GATK(VarScan)	12	92539171	C	T	BTG1	synonymous SNV	NM_001731	c.G141A	p.L47L	546	470	76	14%
Relapse	PDLB6	Ilumina-BWA+GATK(VarScan)	1	117113593	A	G	CD58	missense variant	NM_001779	c.T2C	p.M1T	832	698	133	16%
Relapse	PDLB6	Ilumina-BWA+GATK(VarScan)	17	62006833	A	G	CD79B	synonymous SNV	NM_001039933	c.T555C	p.D185D	787	642	145	18%
Relapse	PDLB6	Ilumina-BWA+GATK(VarScan)	17	62006799	A	T	CD79B	missense variant	NM_001039933	c.T589A	p.Y197N	925	752	173	19%
Relapse	PDLB6	Ilumina-BWA+GATK(VarScan)	2	186625767	-	A	FSIP2	frameshift insertion	NM_173651	c.1132A	p.T377fs	269	230	37	14%
Relapse	PDLB6	Ilumina-BWA+GATK(VarScan)	7	151843774	-	T	KMT2C	frameshift insertion	NM_170606	c.13940A	p.K4647fs	595	528	67	11%
Relapse	PDLB6	Ilumina-BWA+GATK(VarScan)	12	49445140	C	A	KMT2D	stopgain	NM_003482	c.G2326T	p.E776X	593	499	94	16%
Relapse	PDLB6	Ilumina-BWA+GATK(VarScan)	1	237936945	T	G	RYR2	missense variant	NM_001035	c.T11772G	p.I3924M	486	422	64	13%
Relapse	PDLB6	Ilumina-BWA+GATK(VarScan)	6	152671833	C	A	SYNE1	stopgain	NM_182961	c.G11653T	p.E3885X	582	552	30	5%
No relapse	PDLB7	Ilumina-BWA+GATK(VarScan)	7	2987283	C	T	CARD11	missense variant	NM_032415	c.G146A	p.C49Y	2667	2482	185	7%
No relapse	PDLB7	Ilumina-BWA+GATK(VarScan)	16	3781324	AGG	-	CREBBP	nonframeshift deletion	NM_004380	c.5039-5041	p.1680-1681	1680	1180	503	30%
No relapse	PDLB7	Ilumina-BWA+GATK(VarScan)	8	113657437	C	A	CSMD3	missense variant	NM_198123	c.G3211T	p.V1071F	340	242	98	29%
No relapse	PDLB7	Ilumina-BWA+GATK(VarScan)	22	23230260	T	A	IGLL5	synonymous SNV	NM_001178126	c.T27A	p.G9G	272	177	95	35%
No relapse	PDLB7	Ilumina-BWA+GATK(VarScan)	7	151945706	C	T	KMT2C	splicing	NM_170606	c.1814-1G>A		115	102	13	11%
No relapse	PDLB7	Ilumina-BWA+GATK(VarScan)	16	24226003	G	A	PRKCB	missense variant	NM_002738	c.G1888A	p.D630N	250	227	23	9%
No relapse	PDLB7	Ilumina-BWA+GATK(VarScan)	17	7578217	G	A	TP53	missense variant	NM_000546	c.C632T	p.T211I	980	829	151	15%
No relapse	PDLB7	Ilumina-BWA+GATK(VarScan)	12	122404876	G	A	WDR66	synonymous SNV	NM_144668	c.G2508A	p.G836G	421	267	154	37%
Relapse	PDLB8	Ilumina-BWA+GATK(VarScan)	15	74883685	A	G	ARID3B	missense variant	NM_006465	c.A1075G	p.K359E	225	137	88	39%
Relapse	PDLB8	BWA+GATK(VarScan)	X	41206947	-	G	DDX3X	frameshift insertion	NM_001356	c.1965G	p.Q655fs	196	185	11	6%
Relapse	PDLB8	Ilumina-BWA+GATK(VarScan)	13	41240288	C	T	FOXO1	missense variant	NM_002015	c.G62A	p.R21H	132	124	8	6%
Relapse	PDLB8	Ilumina-BWA+GATK(VarScan)	X	48775834	G	A	PIM2	synonymous SNV	NM_006875	c.C150T	p.H50H	222	204	18	8%
Relapse	PDLB8	Ilumina-BWA+GATK(VarScan)	19	42597993	G	A	POU2F2	synonymous SNV	NM_001207025	c.C1186T	p.L396L	733	379	354	48%
No relapse	PDLB9	Ilumina-BWA+GATK(VarScan)	22	23230247	C	T	IGLL5	missense variant	NM_001178126	c.C14T	p.T5I	85	78	7	8%
No relapse	PDLB9	Ilumina-BWA+GATK(VarScan)	12	49431178	G	A	KMT2D	stopgain	NM_003482	c.C9961T	p.R3321X	507	475	30	6%
No relapse	PDLB9	BWA+GATK(VarScan)	12	49425148	-	-	KMT2D	frameshift deletion	NM_003482	c.13340A	p.N4447fs	744	704	40	5%
No relapse	PDLB9	Ilumina-BWA+GATK(VarScan)	6	106553665	G	A	PRDM1	missense variant	NM_001198	c.G1630A	p.D544N	1133	606	525	46%
No relapse	PDLB9	Ilumina-BWA+GATK(VarScan)	6	152652803	T	A	SYNE1	synonymous SNV	NM_182961	c.A13017T	p.S4339S	1071	961	109	10%
No relapse	PDLB9	Ilumina-BWA+GATK(VarScan)	6	152501312	C	T	SYNE1	missense variant	NM_182961	c.G23419A	p.G7807R	1134	640	493	43%
No relapse	PDLB9	Ilumina-BWA+GATK(VarScan)	1	2489898	T	C	TNFRSF14	missense variant	NM_001297605	c.T295C	p.C99R	1172	1100	71	6%
No relapse	PDLB10	Ilumina-BWA+GATK(VarScan)	7	2977605	A	G	CARD11	missense variant	NM_032415	c.T1079C	p.M360T	1497	859	638	43%
No relapse	PDLB10	Ilumina-BWA+GATK(VarScan)	16	3900330	G	A	CREBBP	synonymous SNV	NM_004380	c.C766T	p.L256L	771	370	401	52%
No relapse	PDLB10	Ilumina-BWA+GATK(VarScan)	5	150901032	T	C	FAT2	missense variant	NM_001447	c.A11122G	p.K3708E	862	457	402	47%
No relapse	PDLB10	Ilumina-BWA+GATK(VarScan)	22	23230387	C	T	IGLL5	missense variant	NM_001178126	c.C154T	p.P52S	155	93	62	40%
No relapse	PDLB10	Ilumina-BWA+GATK(VarScan)	22	23230348	C	A	IGLL5	stopgain	NM_001178126	c.C9A	p.C3X	134	77	57	43%
No relapse	PDLB10	Ilumina-BWA+GATK(VarScan)	8	128748858	G	A	MYC	missense variant	NM_002467	c.G19A	p.V7M	863	471	392	45%
No relapse	PDLB10	Ilumina-BWA+GATK(VarScan)	4	30723148	G	A	PCDH7	missense variant	NM_001173523	c.G104A	p.R35Q	358	194	163	46%
No relapse	PDLB10	Ilumina-BWA+GATK(VarScan)	6	37138309	C	T	PIM1	synonymous SNV	NM_001243186	c.C231T	p.S77S	734	395	332	45%
No relapse	PDLB10	Ilumina-BWA+GATK(VarScan)	6	37138302	G	A	PIM1	missense variant	NM_001243186	c.G224A	p.C75Y	697	388	309	44%
No relapse	PDLB10	Ilumina-BWA+GATK(VarScan)	6	37138261	C	T	PIM1	synonymous SNV	NM_001243186	c.C183T	p.S61S	650	435	215	33%
No relapse	PDLB10	Ilumina-BWA+GATK(VarScan)	6	106536274	GCATCCTTACCAAGGAAT	-	PRDM1	nonframeshift deletion	NM_001198	c.241-258	p.81-86	542	333	209	39%
No relapse	PDLB11	Ilumina-BWA+GATK(VarScan)	15	45003764	T	A/C	B2M	stopgain	NM_004048	c.T20A	p.L7X	1445	646	413	29%
No relapse	PDLB11	Ilumina-BWA+GATK(VarScan)	12	122460044	A	G	BCL7A	missense variant	NM_020993	c.A47G	p.D16G	154	108	46	30%
No relapse	PDLB11	Ilumina-BWA+GATK(VarScan)	12	122460028	A	G	BCL7A	missense variant	NM_020993	c.A31G	p.R11G	169	140	29	17%
No relapse	PDLB11	Ilumina-BWA+GATK(VarScan)	7	140481402	C	G	BRAF	missense variant	NM_004333	c.G1406C	p.G469A	1270	919	350	28%
No relapse	PDLB11	Ilumina-BWA+GATK(VarScan)	7	2979499	A	G	CARD11	missense variant	NM_032415	c.T748C	p.S250P	1615	1382	233	14%
No relapse	PDLB11	Ilumina-BWA+GATK(VarScan)	7	2979495	A	G	CARD11	missense variant	NM_032415	c.T752C	p.L251P	1586	1396	190	12%
No relapse	PDLB11	Ilumina-BWA+GATK(VarScan)	7	2976843	T	C	CARD11	missense variant	NM_032415	c.A1169G	p.Q390R	1059	789	268	25%
No relapse	PDLB11	Ilumina-BWA+GATK(VarScan)	6	41903702	T	-	CCND3	frameshift deletion	NM_001136125	c.639A	p.T213fs	325	238	86	26%
No relapse	PDLB11	Ilumina-BWA+GATK(VarScan)	22	41573247	A	G	EP300	synonymous SNV	NM_001429	c.A5532G	p.Q1844Q	1349	693	656	49%
No relapse	PDLB11	Ilumina-BWA+GATK(VarScan)	2	186665060	T	G	FSIP2	missense variant	NM_173651	c.T11027G	p.L3676R	451	376	75	17%
No relapse	PDLB11	Ilumina-BWA+GATK(VarScan)	2	186660689	A	C	FSIP2	missense variant	NM_173651	c.A8826C	p.E2942D	749	581	168	22%
No relapse	PDLB11	Ilumina-BWA+GATK(VarScan)	6	26156942	C	G	HIST1H1E	missense variant	NM_005321	c.C324G	p.N108K	242	183	59	24%
No relapse	PDLB11	Ilumina-BWA+GATK(VarScan)	22	23230427	G	C	IGLL5	missense variant	NM_001178126	c.G194C	p.S65T	116	94	22	19%
No relapse	PDLB11	Ilumina-BWA+GATK(VarScan)	22	23230353	C	-	IGLL5	frameshift deletion	NM_001178126	c.120C	p.R40fs	113	68	44	39%
No relapse	PDLB11	Ilumina-BWA+GATK(VarScan)	4	30725858	-	A	PCDH7	frameshift insertion	NM_001173523	c.2815A	p.K938fs	308	235	73	24%
No relapse	PDLB11	Ilumina-BWA+GATK(VarScan)	1	237947270	C	T	RYR2	synonymous SNV	NM_001035	c.C12258T	p.R4086R	1973	1530	442	22%
No relapse	PDLB11	Ilumina-BWA+GATK(VarScan)	1	237753097	C	A	RYR2	missense variant	NM_001035	c.C3603A	p.F1201L	403	225	178	44%
No relapse	PDLB11	Ilumina-BWA+GATK(VarScan)	6	134495170	C	G	SGK1	missense variant	NM_001143676	c.G486C	p.E162D	825	581	243	29%
No relapse	PDLB11	Ilumina-BWA+GATK(VarScan)	6	152665363	C	G	SYNE1	splicing	NM_182961	c.12079-1G>C		932	699	232	25%
Relapse	PDLB12	Ilumina-BWA+GATK(VarScan)	1	27087503	C	T	ARID1A	stopgain	NM_006015	c.C2077T	p.R693X	1103	758	342	31%
Relapse	PDLB12	Ilumina-BWA+GATK(VarScan)	1	85733384	CTA	-	BCL10	nonframeshift deletion	NM_003921	c.626-628	p.209-210	261	184	77	30%
Relapse	PDLB12	Ilumina-BWA+GATK(VarScan)	3	187446187	T	G	BCL6	missense variant	NM_001134738	c.A1501C	p.M501L	530	385	144	27%
Relapse	PDLB12	Ilumina-BWA+GATK(VarScan)	3	187446154	T	C	BCL6	missense variant	NM_001134738	c.A1534G	p.S512G	469	338	130	28%
Relapse	PDLB12	Ilumina-BWA+GATK(VarScan)	12	113496132	C	T	DTX1	synonymous SNV	NM_004416	c.C135T	p.C45C	681	452	229	34%
Relapse	PDLB12	Ilumina-BWA+GATK(VarScan)	5	158524075	G	C	EBF1	missense variant	NM_024007	c.C198G	p.N66K	577	380	196	34%
Relapse	PDLB12	Ilumina-BWA+GATK(VarScan)	11	128391878	GGCCGCCTTCATGGTGCCAGGAGTGG	-	ETS1	frameshift deletion	NM_001162422	c.-54A>G		664	591	73	11%
Relapse	PDLB12	Ilumina-BWA+GATK(VarScan)	12	49425778	A	G	KMT2D	missense variant	NM_003482	c.T12710C	p.V4237A	333	235	97	29%
Relapse	PDLB12	Ilumina-BWA+GATK(VarScan)	1	120458180	G	A	NOTCH2	stopgain	NM_024408	c.C7165T	p.Q2389X	633	442	190	30%
Relapse	PDLB12	Ilumina-BWA+GATK(VarScan)	7	82583643	A	T	PCLO	missense variant	NM_033026	c.T6626A	p.V2209D	747	501	245	33%
Relapse	PDLB12	Ilumina-BWA+GATK(VarScan)	6	37139210	C	T	PIM1	missense variant	NM_001243186	c.C823T	p.L275F	779	523	256	33%
Relapse	PDLB12	Ilumina-BWA+GATK(VarScan)	7	103126668	T	C	RELN	missense variant	NM_005045	c.A9959G	p.K3320R	388	196	191	49%
Relapse	PDLB12	Ilumina-BWA+GATK(VarScan)	17	40475061	CTT	-	STAT3	nonframeshift deletion	NM_139276	c.1847-1849	p.616-617	667	479	188	28%
No relapse	PDLB13	Ilumina-BWA+GATK(VarScan)	10	90774047	A	G	FAS	missense variant	NM_000043	c.A848G	p.Q283R	487	380	107	22%
No relapse	PDLB13	Ilumina-BWA+GATK(VarScan)	6	26056208	C	G	HIST1H1C	missense variant	NM_005319	c.G449C	p.S150T	547	507	40	7%
No relapse	PDLB13	Ilumina-BWA+GATK(VarScan)	3	73651537	C	T	PDZRN3	missense variant	NM_015009	c.G886A	p.G296R	625	569	55	9%
No relapse	PDLB13	Ilumina-BWA+GATK(VarScan)	16	24135291	A	G	PRKCB	missense variant	NM_002738	c.A1054G	p.S352G	589	525	64	11%
No relapse	PDLB14	Ilumina-BWA+GATK(VarScan)	19	6586185	A	G	CD70	missense variant	NM_001252	c.T428C	p.L143P	223	118	103	46%
No relapse	PDLB14	Ilumina-BWA+GATK(VarScan)	8	113243816	T	G	CSMD3	missense variant	NM_198123	c.A10786C	p.I3596L	327	224	102	31%
No relapse	PDLB14	Ilumina-BWA+GATK(VarScan)	1	240371026	G	A	FMN2	missense variant	NM_020066	c.G2914A	p.G972R	54	38	16	30%
No relapse	PDLB14	Ilumina-BWA+GATK(VarScan)	22	23230348	C	A	IGLL5	stopgain	NM_001178126	c.C9A	p.C3X	145	65	80	55%
No relapse	PDLB14	Ilumina-BWA+GATK(VarScan)	2	141571254	T	G	LRP1B	missense variant	NM_018557	c.A5331C	p.L1777F	888	540	348	39%
No relapse	PDLB14	Ilumina-BWA+GATK(VarScan)	1	11174380	A	T	MTOR	missense variant	NM_004958	c.T7295A	p.M2432K	276	223	53	19%
No relapse	PDLB14	Ilumina-BWA+GATK(VarScan)	6	44228021	T	C	NFKBIE	splicing	NM_004556	c.1198-2A>G		84	64	20	24%
No relapse	PDLB14	Ilumina-BWA+GATK(VarScan)	7	82595556	T	C	PCLO	missense variant	NM_033026	c.A3548G	p.E1183G	695	582	113	16%
No relapse	PDLB14	Ilumina-BWA+GATK(VarScan)	1	237777787	C	A	RYR2	missense variant	NM_001035	c.C5359A	p.L1787I	252	220	32	13%
No relapse	PDLB14	Ilumina-BWA+GATK(VarScan)	6	138199737	A	-	TNFAIP3	frameshift deletion	NM_006290	c.1155A	p.V385fs	896	687	211	24%
No relapse	PDLB14	Ilumina-BWA+GATK(VarScan)	17	7577085	C	T	TP53	missense variant	NM_000546	c.G853A	p.E285K	373	208	164	44%
No relapse	PDLB14	Ilumina-BWA+GATK(VarScan)	17	7577084	T	C	TP53	missense variant	NM_000546	c.A854G	p.E285G	375	209	165	44%
No relapse	PDLB14	Ilumina-BWA+GATK(VarScan)	17	7577045	T	G	TP53	missense variant	NM_000546	c.A893C	p.E298A	467	257	210	45%
No relapse	PDLB15	BWA+GATK(VarScan)	1	27023348	C	T	ARID1A	stopgain	NM_006015	c.C454T	p.Q152X	157	148	9	6%
No relapse	PDLB15	Ilumina-BWA+GATK(VarScan)	7	111423957	T	A	DOCK4	missense variant	NM_014705	c.A3453T	p.L1151F	376	199	177	47%
No relapse	PDLB15	Ilumina-BWA+GATK(VarScan)	6	152443758	G	A	SYNE1	missense variant	NM_182961	c.C26207T	p.S8736F	363	174	189	52%
No relapse	PDLB16	Ilumina-BWA+GATK(VarScan)	1	27099102	-	C	ARID1A	frameshift insertion	NM_006015	c.3519C	p.I1173fs	470	363	107	23%
No relapse	PDLB16	Ilumina-BWA+GATK(VarScan)	18	60985874	T	C	BCL2	missense variant	NM_000633	c.A26G	p.Y9C	506	378	128	25%
No relapse	PDLB16	Ilumina-BWA+GATK(VarScan)	18	60985809	C	T	BCL2	missense variant	NM_000633	c.G91A	p.D31N	548	396	152	28%
No relapse	PDLB16	Ilumina-BWA+GATK(VarScan)	12	122460086	A	C	BCL7A	missense variant	NM_020993	c.A89C	p.K30T	77	57	20	26%
No relapse	PDLB16	Ilumina-BWA+GATK(VarScan)	12	122459998	A	G	BCL7A	missense variant	NM_020993	c.A1G	p.M1V	194	141	53	27%
No relapse	PDLB16	Ilumina-BWA+GATK(VarScan)	12	92538000	C	T	BTG1	synonymous SNV	NM_001731	c.G372A	p.L124L	767	561	206	27%
No relapse	PDLB16	Ilumina-BWA+GATK(VarScan)	16	3808853	A	C	CREBBP	splicing	NM_004380	c.3369+2T>G		317	204	113	36%
No relapse	PDLB16	Ilumina-BWA+GATK(VarScan)	7	148508727	T	A	EZH2	missense variant	NM_004456	c.A1937T	p.Y646F	478	331	147	31%
No relapse	PDLB16	Ilumina-BWA+GATK(VarScan)	17	63052658	G	C	GNA13	missense variant	NM_006572	c.C54G	p.C18W	510	371	138	27%
No relapse	PDLB16	Ilumina-BWA+GATK(VarScan)	17	63052656	A	G	GNA13	missense variant	NM_006572	c.T56C	p.L19P	519	379	135	26%
No relapse	PDLB16	Ilumina-BWA+GATK(VarScan)	17	63049690	G	-	GNA13	frameshift deletion	NM_006572	c.440C	p.P147fs	720	515	205	28%
No relapse	PDLB16	Ilumina-BWA+GATK(VarScan)	17	63049637	G	A	GNA13	missense variant	NM_006572	c.C493T	p.R165C	515	367	147	29%
No relapse	PDLB16	Ilumina-BWA+GATK(VarScan)	17	63014369	A	T	GNA13	splicing	NM_006572	c.561+2T>A		239	186	53	22%
No relapse	PDLB16	Ilumina-BWA+GATK(VarScan)	1	23885805	A	G	ID3	missense variant	NM_002167	c.T113C	p.L38P	811	445	364	45%
No relapse	PDLB16	Ilumina-BWA+GATK(VarScan)	22	23230311	G	C	IGLL5	synonymous SNV	NM_001178126	c.G78C	p.L26L	64	40	24	38%
No relapse	PDLB16	Ilumina-BWA+GATK(VarScan)	12	49440452	T	C	KMT2D	missense variant	NM_003482	c.A4358G	p.H1453R	615	429	185	30%
No relapse	PDLB16	Ilumina-BWA+GATK(VarScan)	19	19256607	T	A	MEF2B	stoploss	NM_001145785	c.T1106A	p.*369L	108	77	31	29%
No relapse	PDLB16	Ilumina-BWA+GATK(VarScan)	7	82580028	C	A	PCLO	missense variant	NM_033026	c.G9876T	p.Q3292H	890	451	439	49%
No relapse	PDLB16	Ilumina-BWA+GATK(VarScan)	5	67591097	A	G	PIK3R1	missense variant	NM_181523	c.A1690G	p.N564D	557	401	156	28%
No relapse	PDLB16	Ilumina-BWA+GATK(VarScan)	19	42599527	G	A	POU2F2	missense variant	NM_001207025	c.C1042T	p.R348W	594	412	181	30%
No relapse	PDLB16	Ilumina-BWA+GATK(VarScan)	4	106158416	A	G	TET2	missense variant	NM_001127208	c.A3317G	p.E1106G	366	282	84	23%
No relapse	PDLB17	Ilumina-BWA+GATK(VarScan)	17	37933929	T	C	IKZF3	synonymous SNV	NM_012481	c.A801G	p.K267K	385	349	36	9%
No relapse	PDLB17	Ilumina-BWA+GATK(VarScan)	16	85936688	T	C	IRF8	missense variant	NM_002163	c.T67C	p.Y23H	329	296	33	10%
No relapse	PDLB17	Ilumina-BWA+GATK(VarScan)	4	106157914	C	T	TET2	stopgain	NM_001127208	c.C2815T	p.Q939X	249	222	27	11%
No relapse	PDLB17	Ilumina-BWA+GATK(VarScan)	4	106156358	C	A	TET2	stopgain	NM_001127208	c.C1259A	p.S420X	239	215	24	10%
Relapse	PDLB18	Ilumina-BWA+GATK(VarScan)	7	2951861	T	C	CARD11	missense variant	NM_032415	c.A3089G	p.N1030S	145	114	31	21%
Relapse	PDLB18	Ilumina-BWA+GATK(VarScan)	16	3801759	CA	-	CREBBP	frameshift deletion	NM_004380	c.3746-3747	p.V1249fs	111	99	12	11%
Relapse	PDLB18	Ilumina-BWA+GATK(VarScan)	5	150911324	T	C	FAT2	missense variant	NM_001447	c.A9635G	p.E3212G	84	37	47	56%
Relapse	PDLB18	Ilumina-BWA+GATK(VarScan)	22	23237663	C	T	IGLL5	missense variant	NM_001178126	c.C434T	p.A145V	73	51	22	30%
Relapse	PDLB18	Ilumina-BWA+GATK(VarScan)	22	23235978	G	A	IGLL5	missense variant	NM_001178126	c.G305A	p.G102E	61	52	9	15%
Relapse	PDLB18	Ilumina-BWA+GATK(VarScan)	2	141571247	C	T	LRP1B	missense variant	NM_018557	c.G5338A	p.A1780T	83	71	12	14%
Relapse	PDLB18	Ilumina-BWA+GATK(VarScan)	8	128750945	C	T	MYC	missense variant	NM_002467	c.C482T	p.S161L	80	59	21	26%
Relapse	PDLB19	Ilumina-BWA+GATK(VarScan)	12	122481833	A	C	BCL7A	missense variant	NM_020993	c.A313C	p.I105L	435	338	97	22%
Relapse	PDLB19	Ilumina-BWA+GATK(VarScan)	12	92539167	C	G	BTG1	missense variant	NM_001731	c.C145G	p.A49P	319	175	144	45%
Relapse	PDLB19	Ilumina-BWA+GATK(VarScan)	12	92538143	C	T	BTG1	missense variant	NM_001731	c.C229T	p.D77N	766	590	176	23%
Relapse	PDLB19	Ilumina-BWA+GATK(VarScan)	1	117078789	G	T	CD58	stopgain	NM_001779	c.G426T	p.C142*	487	278	209	43%
Relapse	PDLB19	Ilumina	19	6590111	T	A	CD70	splice region variant	NM_001252			154	46	108	70%
Relapse	PDLB19	Ilumina-BWA+GATK(VarScan)	8	113418940	A	G	CSMD3	synonymous SNV	NM_198123	c.A5622G	p.S1874	370	274	96	26%
Relapse	PDLB19	Ilumina-BWA+GATK(VarScan)	6	7572258	A	G	DSP	missense variant	NM_004415	c.A2087G	p.Q696R	313	202	111	35%
Relapse	PDLB19	Ilumina	12	113515271	C	T	DTX1	missense variant	NM_004416	c.C302T	p.S101L	163	138	25	15%
Relapse	PDLB19	Ilumina-BWA+GATK(VarScan)	12	113496144	G	A	DTX1	synonymous SNV	NM_004416	c.G147A	p.E49	849	669	180	21%
Relapse	PDLB19	Ilumina-BWA+GATK(VarScan)	5	158524125	C	T	EBF1	missense variant	NM_024007	c.C148T	p.A50T	367	204	163	44%
Relapse	PDLB19	Ilumina-BWA+GATK(VarScan)	7	13971163	T	A	ETV1	missense variant	NM_004956	c.T766A	p.I256F	482	383	99	21%
Relapse	PDLB19	Ilumina-BWA+GATK(VarScan)	7	13949262	A	G	ETV1	missense variant	NM_004956	c.A935G	p.F312S	570	290	280	49%
Relapse	PDLB19	Ilumina	7	13935606	C	T	ETV1	missense variant	NM_004956	c.C1319T	p.R440H	543	455	88	16%
Relapse	PDLB19	Ilumina-BWA+GATK(VarScan)	5	150901266	C	T	FAT2	missense variant	NM_001447	c.C10888T	p.A3630T	540	421	119	22%
Relapse	PDLB19	Ilumina-BWA+GATK(VarScan)	1	240370467	T	C	FMN2	synonymous SNV	NM_020066	c.T2355C	p.I785	509	384	125	25%
Relapse	PDLB19	Ilumina-BWA+GATK(VarScan)	17	63052633	G	A	GNA13	stopgain	NM_006572	c.G79A	p.Q27*	431	289	142	33%
Relapse	PDLB19	Ilumina-BWA+GATK(VarScan)	6	26056511	G	C	HIST1H1C	missense variant	NM_005319	c.G146C	p.A49G	225	129	96	43%
Relapse	PDLB19	Ilumina-BWA+GATK(VarScan)	6	26056498	C	T	HIST1H1C	synonymous SNV	NM_005319	c.C159T	p.E53	240	135	105	44%
Relapse	PDLB19	Ilumina-BWA+GATK(VarScan)	1	23885728	G	A	ID3	missense variant	NM_002167	c.G190A	p.L64F	373	230	143	38%
Relapse	PDLB19	Ilumina	1	23885657	T	TG	ID3	frameshift variant	NM_002167	c.260-261	p.87	210	132	78	37%
Relapse	PDLB19	Ilumina-BWA+GATK(VarScan)	1	23885655	G	A	ID3	missense variant	NM_002167	c.G263A	p.A88V	210	132	78	37%
Relapse	PDLB19	Ilumina-BWA+GATK(VarScan)	22	23230386	C	G	IGLL5	missense variant	NM_001178126	c.C153G	p.D51E	146	87	59	40%
Relapse	PDLB19	Ilumina-BWA+GATK(VarScan)	17	37947776	A	C	IKZF3	missense variant	NM_012481	c.A485C	p.L162R	560	356	204	36%
Relapse	PDLB19	Ilumina-BWA+GATK(VarScan)	17	37922282	G	A	IKZF3	missense variant	NM_012481	c.G1291A	p.P431S	370	157	213	58%
Relapse	PDLB19	Ilumina-BWA+GATK(VarScan)	19	16436818	G	A	KLF2	synonymous SNV	NM_016270	c.G867A	p.L289	315	235	80	25%
Relapse	PDLB19	Ilumina-BWA+GATK(VarScan)	2	141660675	C	A	LRP1B	stopgain	NM_018557	c.C3580A	p.G1194*	869	455	414	48%
Relapse	PDLB19	Ilumina	2	141110556	A	T	LRP1B	missense variant	NM_018557	c.A11616T	p.N3872K	1238	1004	234	19%
Relapse	PDLB19	Ilumina-BWA+GATK(VarScan)	19	19257550	C	T	MEF2B	splice region variant	NM_001145785			62	47	15	24%
Relapse	PDLB19	Ilumina-BWA+GATK(VarScan)	8	128750937	G	A	MYC	synonymous SNV	NM_002467	c.G474A	p.K158	492	355	137	28%
Relapse	PDLB19	Ilumina	8	128750686	C	G	MYC	missense variant	NM_002467	c.C223G	p.P75A	305	275	30	10%
Relapse	PDLB19	Ilumina-BWA+GATK(VarScan)	8	128750626	C	T	MYC	synonymous SNV	NM_002467	c.C163T	p.L55	505	343	162	32%
Relapse	PDLB19	Ilumina-BWA+GATK(VarScan)	8	128750610	G	A	MYC	synonymous SNV	NM_002467	c.G147A	p.Q49	538	353	185	34%
Relapse	PDLB19	Ilumina	6	44232714	C	T	NFKBIE	splice region variant	NM_004556			206	146	60	29%
Relapse	PDLB19	Ilumina-BWA+GATK(VarScan)	6	44227991	T	C	NFKBIE	missense variant	NM_004556	c.T1226C	p.H409R	123	85	38	31%
Relapse	PDLB19	Ilumina-BWA+GATK(VarScan)	4	30723800	G	A	PCDH7	synonymous SNV	NM_001173523	c.G756A	p.P252	128	99	29	23%
Relapse	PDLB19	Ilumina-BWA+GATK(VarScan)	7	82595764	C	T	PCLO	missense variant	NM_033026	c.C3340T	p.A1114T	775	610	165	21%
Relapse	PDLB19	Ilumina-BWA+GATK(VarScan)	7	82544690	T	A	PCLO	synonymous SNV	NM_033026	c.T12612A	p.S4204	1005	784	221	22%
Relapse	PDLB19	Ilumina	7	82430914	AAG	A	PCLO	splice region variant	NM_033026			849	483	366	43%
Relapse	PDLB19	Ilumina-BWA+GATK(VarScan)	1	9784908	G	A	PIK3CD	missense variant	NM_005026	c.G2911A	p.G971R	377	263	114	30%
Relapse	PDLB19	Ilumina-BWA+GATK(VarScan)	6	37139209	G	A	PIM1	synonymous SNV	NM_001243186	c.G822A	p.K274	204	133	71	35%
Relapse	PDLB19	Ilumina-BWA+GATK(VarScan)	6	37139038	G	A	PIM1	synonymous SNV	NM_001243186	c.G651A	p.V217	381	250	131	34%
Relapse	PDLB19	Ilumina-BWA+GATK(VarScan)	6	37139017	C	T	PIM1	synonymous SNV	NM_001243186	c.C630T	p.I210	382	260	122	32%
Relapse	PDLB19	Ilumina-BWA+GATK(VarScan)	6	37138302	G	A	PIM1	missense variant	NM_001243186	c.G224A	p.C75Y	389	288	101	26%
Relapse	PDLB19	Ilumina-BWA+GATK(VarScan)	6	106553389	G	A	PRDM1	missense variant	NM_001198	c.G1354A	p.G452S	805	595	210	26%
Relapse	PDLB19	Ilumina-BWA+GATK(VarScan)	19	39025982	G	T	RYR1	missense variant	NM_000540	c.G11466T	p.K3822N	411	304	107	26%
Relapse	PDLB19	Ilumina-BWA+GATK(VarScan)	1	237982358	T	C	RYR2	missense variant	NM_001035	c.T14456C	p.V4819A	662	400	262	40%
Relapse	PDLB19	Ilumina-BWA+GATK(VarScan)	1	237675049	A	C	RYR2	missense variant	NM_001035	c.A2780C	p.Q927P	406	231	175	43%
Relapse	PDLB19	Ilumina-BWA+GATK(VarScan)	1	237494240	G	A	RYR2	synonymous SNV	NM_001035	c.G231A	p.A77	379	207	172	45%
Relapse	PDLB19	Ilumina-BWA+GATK(VarScan)	6	134495724	G	A	SGK1	missense variant	NM_001143676	c.G362A	p.A121V	670	510	160	24%
Relapse	PDLB19	Ilumina-BWA+GATK(VarScan)	6	134495706	C	T	SGK1	missense variant	NM_001143676	c.C380T	p.R127K	695	482	213	31%
Relapse	PDLB19	Ilumina-BWA+GATK(VarScan)	6	134495705	C	A	SGK1	missense variant	NM_001143676	c.C381A	p.R127S	698	528	170	24%
Relapse	PDLB19	Ilumina-BWA+GATK(VarScan)	6	134495160	C	T	SGK1	missense variant	NM_001143676	c.C496T	p.A166T	441	327	114	26%
Relapse	PDLB19	Ilumina-BWA+GATK(VarScan)	6	134494660	A	C	SGK1	synonymous SNV	NM_001143676	c.A558C	p.P186	392	291	101	26%
Relapse	PDLB19	Ilumina-BWA+GATK(VarScan)	6	134493362	C	T	SGK1	missense variant	NM_001143676	c.C1040T	p.S347N	426	298	128	30%
Relapse	PDLB19	Ilumina-BWA+GATK(VarScan)	6	134491563	T	C	SGK1	missense variant	NM_001143676	c.T1424C	p.N475S	433	315	118	27%
Relapse	PDLB19	Ilumina-BWA+GATK(VarScan)	16	11349287	C	T	SOCS1	missense variant	NM_003745	c.C49T	p.A17T	145	87	58	40%
Relapse	PDLB19	Ilumina-BWA+GATK(VarScan)	17	40489559	C	T	STAT3	missense variant	NM_139276	c.C691T	p.V231M	381	171	210	55%
Relapse	PDLB19	Ilumina-BWA+GATK(VarScan)	20	46318928	C	T	SULF2	missense variant	NM_018837	c.C679T	p.G227S	404	307	97	24%
Relapse	PDLB19	Ilumina-BWA+GATK(VarScan)	X	118716625	C	A	UBE2A	missense variant	NM_003336	c.C316A	p.L106I	916	627	289	32%
Relapse	PDLB19	Ilumina-BWA+GATK(VarScan)	12	122441587	C	A	WDR66	missense variant	NM_144668	c.C3367A	p.P1123T	737	445	292	40%
Relapse	PDLB20	Ilumina-BWA+GATK(VarScan)	16	2327614	T	G	ABCA3	missense variant	NM_001089	c.T4967G	p.D1656A	98	50	48	49%
Relapse	PDLB20	Ilumina-BWA+GATK(VarScan)	1	85733354	C	A	BCL10	stopgain	NM_003921	c.C658A	p.E220*	280	174	106	38%
Relapse	PDLB20	Ilumina-BWA+GATK(VarScan)	7	2983994	C	T	CARD11	missense variant	NM_032415	c.C536T	p.R179Q	652	381	271	42%
Relapse	PDLB20	Ilumina	8	113316945	C	A	CSMD3	splice region variant	NM_198123			651	359	292	45%
Relapse	PDLB20	Ilumina	8	113259327	C	CT	CSMD3	frameshift variant	NM_198123	c.10143-10144		503	303	200	40%
Relapse	PDLB20	Ilumina-BWA+GATK(VarScan)	12	113515509	C	A	DTX1	synonymous SNV	NM_004416	c.C540A	p.T180	193	111	82	42%
Relapse	PDLB20	Ilumina-BWA+GATK(VarScan)	14	102445733	G	A	DYNC1H1	missense variant	NM_001376	c.G422A	p.S141N	1004	510	494	49%
Relapse	PDLB20	Ilumina-BWA+GATK(VarScan)	2	186673202	C	A	FSIP2	missense variant	NM_173651	c.C19436A	p.T6479K	621	375	246	40%
Relapse	PDLB20	Ilumina-BWA+GATK(VarScan)	17	63052633	G	A	GNA13	stopgain	NM_006572	c.G79A	p.Q27*	359	214	145	40%
Relapse	PDLB20	Ilumina-BWA+GATK(VarScan)	22	23237772	C	G	IGLL5	missense variant	NM_001178126	c.C543G	p.S181R	319	180	139	44%
Relapse	PDLB20	Ilumina-BWA+GATK(VarScan)	22	23237762	G	A	IGLL5	missense variant	NM_001178126	c.G533A	p.S178N	346	196	150	43%
Relapse	PDLB20	Ilumina-BWA+GATK(VarScan)	22	23230331	T	G	IGLL5	missense variant	NM_001178126	c.T98G	p.M33R	235	140	95	40%
Relapse	PDLB20	Ilumina-BWA+GATK(VarScan)	22	23230317	G	A	IGLL5	synonymous SNV	NM_001178126	c.G84A	p.L28	228	138	90	39%
Relapse	PDLB20	Ilumina-BWA+GATK(VarScan)	22	23230313	T	A	IGLL5	missense variant	NM_001178126	c.T80A	p.L27Q	217	106	111	51%
Relapse	PDLB20	Ilumina-BWA+GATK(VarScan)	22	23230311	A	A	IGLL5	synonymous SNV	NM_001178126	c.A78A	p.L26	222	15	207	93%
Relapse	PDLB20	Ilumina-BWA+GATK(VarScan)	22	23230258	G	A	IGLL5	missense variant	NM_001178126	c.G25A	p.G9S	278	180	98	35%
Relapse	PDLB20	Ilumina-BWA+GATK(VarScan)	4	55561935	G	A	KIT	missense variant	NM_000222	c.G325A	p.V109M	177	34	143	81%
Relapse	PDLB20	Ilumina-BWA+GATK(VarScan)	18	30349820	C	T	KLHL14	stopgain	NM_020805	c.C735T	p.W245*	221	143	78	35%
Relapse	PDLB20	Ilumina	12	49426240	T	TG	KMT2D	frameshift variant	NM_003482	c.12247-12248	p.4083	245	138	107	44%
Relapse	PDLB20	Ilumina-BWA+GATK(VarScan)	1	11270879	T	C	MTOR	missense variant	NM_004958	c.T3646C	p.I1216V	719	414	305	42%
Relapse	PDLB20	Ilumina-BWA+GATK(VarScan)	1	176563860	C	T	PAPPA2	missense variant	NM_020318	c.C1120T	p.R374W	472	364	108	23%
Relapse	PDLB20	Ilumina	7	82791653	G	T	PCLO	splice region variant	NM_033026			348	114	234	67%
Relapse	PDLB20	Ilumina-BWA+GATK(VarScan)	3	73673362	C	T	PDZRN3	synonymous SNV	NM_015009	c.C615T	p.A205	85	37	48	56%
Relapse	PDLB20	Ilumina-BWA+GATK(VarScan)	6	37138984	C	T	PIM1	synonymous SNV	NM_001243186	c.C597T	p.D199	280	169	111	40%
Relapse	PDLB20	Ilumina-BWA+GATK(VarScan)	6	37138916	G	A	PIM1	missense variant	NM_001243186	c.G529A	p.V177M	154	99	55	36%
Relapse	PDLB20	Ilumina	6	37138898	C	T	PIM1	splice region variant	NM_001243186			108	60	48	44%
Relapse	PDLB20	Ilumina	6	37138812	G	C	PIM1	splice region variant	NM_001243186			245	163	82	33%
Relapse	PDLB20	Ilumina-BWA+GATK(VarScan)	6	37138791	C	T	PIM1	missense variant	NM_001243186	c.C497T	p.S166F	289	124	165	57%
Relapse	PDLB20	Ilumina-BWA+GATK(VarScan)	6	37138593	C	T	PIM1	synonymous SNV	NM_001243186	c.C400T	p.L134	171	74	97	57%
Relapse	PDLB20	Ilumina-BWA+GATK(VarScan)	6	37138553	G	A	PIM1	synonymous SNV	NM_001243186	c.G360A	p.K120	168	78	90	54%
Relapse	PDLB20	Ilumina	6	37138544	C	T	PIM1	splice region variant	NM_001243186			145	133	12	8%
Relapse	PDLB20	Ilumina-BWA+GATK(VarScan)	6	37138354	G	A	PIM1	missense variant	NM_001243186	c.G276A	p.M92I	448	202	246	55%
Relapse	PDLB20	Ilumina-BWA+GATK(VarScan)	6	37138342	G	C	PIM1	synonymous SNV	NM_001243186	c.G264C	p.L88	442	306	136	31%
Relapse	PDLB20	Ilumina-BWA+GATK(VarScan)	20	46292289	T	C	SULF2	missense variant	NM_018837	c.T2135C	p.K712R	308	163	145	47%
Relapse	PDLB20	Ilumina	X	12994485	G	A	TMSB4X	splice region variant	NM_021109			116	47	69	59%
Relapse	PDLB20	Ilumina	6	138196834	G	GATGA	TNFAIP3	frameshift variant	NM_006290	c.496-497	p.166	709	142	567	80%
Relapse	PDLB20	Ilumina-BWA+GATK(VarScan)	1	3638707	G	A	TP73	synonymous SNV	NM_005427	c.G552A	p.A184	302	157	145	48%
Relapse	PDLB21	Ilumina	18	60985744	C	T	BCL2	synonymous SNV	NM_000633	c.C156T	p.Q52	55	30	25	45%
Relapse	PDLB21	Ilumina-BWA+GATK(VarScan)	18	60985351	C	T	BCL2	synonymous SNV	NM_000633	c.C549T	p.R183	197	126	71	36%
Relapse	PDLB21	Ilumina-BWA+GATK(VarScan)	16	3807902	G	A	CREBBP	stopgain	NM_004380	c.G3517A	p.R1173*	547	361	186	34%
Relapse	PDLB21	Ilumina	16	3781323	AAGAAGG	A	CREBBP	inframe deletion	NM_004380	c.5039-5041	p.SLL	171	127	44	26%
Relapse	PDLB21	Ilumina-BWA+GATK(VarScan)	6	94066507	C	G	EPHA7	missense variant	NM_004440	c.C1252G	p.V418L	333	178	155	47%
Relapse	PDLB21	Ilumina-BWA+GATK(VarScan)	11	128332404	A	C	ETS1	missense variant	NM_001162422	c.A430C	p.L177R	586	373	213	36%
Relapse	PDLB21	Ilumina-BWA+GATK(VarScan)	5	150921862	G	C	FAT2	synonymous SNV	NM_001447	c.G8826C	p.V2942	209	116	93	44%
Relapse	PDLB21	Ilumina	13	41240152	G	A	FOXO1	synonymous SNV	NM_002015	c.G198A	p.V66	48	31	17	35%
Relapse	PDLB21	Ilumina-BWA+GATK(VarScan)	2	186660476	A	G	FSIP2	missense variant	NM_173651	c.A8880G	p.I2960M	771	368	403	52%
Relapse	PDLB21	Ilumina-BWA+GATK(VarScan)	6	26157090	G	T	HIST1H1E	missense variant	NM_005321	c.G472T	p.A158S	72	46	26	36%
Relapse	PDLB21	Ilumina-BWA+GATK(VarScan)	22	23230278	G	A	IGLL5	synonymous SNV	NM_001178126	c.G45A	p.E15	156	114	42	27%
Relapse	PDLB21	Ilumina-BWA+GATK(VarScan)	22	23230268	C	T	IGLL5	missense variant	NM_001178126	c.C35T	p.T12I	144	105	39	27%
Relapse	PDLB21	Ilumina-BWA+GATK(VarScan)	22	23230259	G	T	IGLL5	missense variant	NM_001178126	c.G26T	p.G9V	136	99	37	27%
Relapse	PDLB21	Ilumina	12	49425446	CCCCT	C	KMT2D	frameshift variant	NM_003482	c.13040-13041	p.4347	113	60	53	47%
Relapse	PDLB21	Ilumina-BWA+GATK(VarScan)	8	128750681	C	T	MYC	missense variant	NM_002467	c.C218T	p.T73I	209	167	42	20%
Relapse	PDLB21	Ilumina-BWA+GATK(VarScan)	1	120468233	A	G	NOTCH2	synonymous SNV	NM_024408	c.A4206G	p.C1402	150	64	86	57%
Relapse	PDLB21	Ilumina-BWA+GATK(VarScan)	4	1961454	G	A	WHSC1	missense variant	NM_001042424	c.G3242A	p.R1081K	185	107	78	42%
Relapse	PDLB22	Ilumina	18	60985880	G	C	BCL2	missense variant	NM_000633	c.G20C	p.T7R	339	305	34	10%
Relapse	PDLB22	Ilumina	18	60985878	C	T	BCL2	missense variant	NM_000633	c.C22T	p.G8R	344	311	33	10%
Relapse	PDLB22	Ilumina	18	60985876	C	T	BCL2	synonymous SNV	NM_000633	c.C24T	p.G8	352	318	34	10%
Relapse	PDLB22	Ilumina	18	60985760	C	T	BCL2	missense variant	NM_000633	c.C140T	p.G47D	207	183	24	12%
Relapse	PDLB22	Ilumina	18	60985577	T	C	BCL2	missense variant	NM_000633	c.T323C	p.Y108C	152	140	12	8%
Relapse	PDLB22	Ilumina	18	60985566	A	G	BCL2	missense variant	NM_000633	c.A334G	p.F112L	185	168	17	9%
Relapse	PDLB22	Ilumina	18	60985435	C	G	BCL2	synonymous SNV	NM_000633	c.C465G	p.G155	475	440	35	7%
Relapse	PDLB22	Ilumina	18	60985408	C	A	BCL2	synonymous SNV	NM_000633	c.C492A	p.R164	452	418	34	8%
Relapse	PDLB22	Ilumina	18	60985307	G	T	BCL2	splice region variant	NM_000633			118	106	12	10%
Relapse	PDLB22	Ilumina	8	114326842	G	A	CSMD3	missense variant	NM_198123	c.G359A	p.S120L	354	324	30	8%
Relapse	PDLB22	Ilumina	X	41202571	G	C	DDX3X	missense variant	NM_001356	c.G646C	p.E216Q	341	315	26	8%
Relapse	PDLB22	Ilumina-BWA+GATK(VarScan)	7	55266418	G	A	EGFR	missense variant	NM_005228	c.G2710A	p.V904I	470	240	230	49%
Relapse	PDLB22	Ilumina	1	240371433	ACCACCT	A	FMN2	inframe deletion	NM_020066	c.3322-3324	p.P1108-	34	16	18	53%
Relapse	PDLB22	Ilumina	19	16436141	C	T	KLF2	missense variant	NM_016270	c.C190T	p.P64S	55	47	8	15%
Relapse	PDLB22	Ilumina	12	49430938	G	A	KMT2D	stopgain	NM_003482	c.G10201A	p.Q3401*	374	340	34	9%
Relapse	PDLB22	Ilumina	1	82456719	C	G	LPHN2	missense variant	NM_012302	c.C4102G	p.Q1368E	470	257	213	45%
Relapse	PDLB22	Ilumina	1	120459032	G	A	NOTCH2	missense variant	NM_024408	c.G6313A	p.R2105W	469	216	253	54%
Relapse	PDLB22	Ilumina-BWA+GATK(VarScan)	1	176668562	T	C	PAPPA2	missense variant	NM_020318	c.T3073C	p.F1025L	371	193	178	48%
Relapse	PDLB22	Ilumina	5	67589138	G	A	PIK3R1	missense variant	NM_181523	c.G1126A	p.G376R	676	613	63	9%
Relapse	PDLB22	Ilumina-BWA+GATK(VarScan)	10	89711961	G	A	PTEN	synonymous SNV	NM_000314	c.G579A	p.L193	894	384	510	57%
Relapse	PDLB22	Ilumina	7	103252182	GCTGCTC	G	RELN	inframe deletion	NM_005045	c.2768-2770	p.GAA	530	318	212	40%
Relapse	PDLB22	Ilumina	19	39006720	C	G	RYR1	splice region variant	NM_000540			82	51	31	38%
Relapse	PDLB22	Ilumina	16	11348707	T	C	SOCS1	missense variant	NM_003745	c.T629C	p.Q210R	44	18	26	59%
Relapse	PDLB22	Ilumina-BWA+GATK(VarScan)	6	152652521	G	A	SYNE1	synonymous SNV	NM_182961	c.G13299A	p.H4433	653	388	265	41%
Relapse	PDLB22	Ilumina-BWA+GATK(VarScan)	14	103371551	C	T	TRAF3	splice region variant	NM_003300	c.C1137T	p.G379	137	78	59	43%
Relapse	PDLB23	Ilumina-BWA+GATK(VarScan)	7	151878773	C	T	KMT2C	missense variant	NM_170606	c.C6172T	p.G2058R	511	239	272	53%
Relapse	PDLB23	Ilumina-BWA+GATK(VarScan)	12	49420411	T	C	KMT2D	missense variant	NM_003482	c.T15338C	p.Y5113C	731	357	374	51%
Relapse	PDLB24	Ilumina-BWA+GATK(VarScan)	15	74884080	G	A	ARID3B	missense variant	NM_006465	c.G1345A	p.V449M	386	209	177	46%
Relapse	PDLB24	Ilumina-BWA+GATK(VarScan)	18	60985435	C	T	BCL2	synonymous SNV	NM_000633	c.C465T	p.G155	717	558	159	22%
Relapse	PDLB24	Ilumina-BWA+GATK(VarScan)	7	2985468	A	C	CARD11	missense variant	NM_032415	c.A343C	p.F115V	299	238	61	20%
Relapse	PDLB24	Ilumina-BWA+GATK(VarScan)	7	2977627	T	G	CARD11	missense variant	NM_032415	c.T1057G	p.T353P	591	411	180	30%
Relapse	PDLB24	Ilumina-BWA+GATK(VarScan)	16	3788617	C	T	CREBBP	missense variant	NM_004380	c.C4337T	p.R1446H	575	344	231	40%
Relapse	PDLB24	Ilumina-BWA+GATK(VarScan)	7	148508727	T	A	EZH2	missense variant	NM_004456	c.T1937A	p.Y646F	625	487	138	22%
Relapse	PDLB24	Ilumina-BWA+GATK(VarScan)	1	11313929	G	A	MTOR	synonymous SNV	NM_004958	c.G807A	p.N269	670	332	338	50%
Relapse	PDLB24	Ilumina-BWA+GATK(VarScan)	19	42600030	T	C	POU2F2	missense variant	NM_001207025	c.T715C	p.T239A	478	378	100	21%
Relapse	PDLB24	Ilumina-BWA+GATK(VarScan)	1	237777733	G	T	RYR2	missense variant	NM_001035	c.G5305T	p.V1769L	519	260	259	50%
Relapse	PDLB24	Ilumina	12	57496661	T	C	STAT6	missense variant	NM_003153	c.T1256C	p.D419G	351	286	65	19%
Relapse	PDLB24	Ilumina-BWA+GATK(VarScan)	1	2492152	A	T	TNFRSF14	stopgain	NM_001297605	c.A550T	p.K184*	97	77	20	21%
Relapse	PDLB25	Ilumina-BWA+GATK(VarScan)	11	108123560	G	T	ATM	missense variant	NM_000051	c.G1819T	p.V607L	849	428	421	50%
Relapse	PDLB25	Ilumina-BWA+GATK(VarScan)	6	26156876	C	T	HIST1H1E	synonymous SNV	NM_005321	c.C258T	p.S86	311	190	121	39%
Relapse	PDLB25	Ilumina	22	23236002	AGTGGCTCTCAACAGTGGCTCTCAACC	A	IGLL5	splice region variant	NM_001178126			97	7	90	93%
Relapse	PDLB25	Ilumina-BWA+GATK(VarScan)	19	16436813	C	T	KLF2	missense variant	NM_016270	c.C862T	p.H288Y	134	29	105	78%
Relapse	PDLB25	Ilumina-BWA+GATK(VarScan)	19	16436802	C	T	KLF2	missense variant	NM_016270	c.C851T	p.T284I	130	30	100	77%
Relapse	PDLB25	Ilumina-BWA+GATK(VarScan)	19	16436800	C	T	KLF2	synonymous SNV	NM_016270	c.C849T	p.Y283	127	30	97	76%
Relapse	PDLB25	Ilumina	19	16436776	C	T	KLF2	synonymous SNV	NM_016270	c.C825T	p.S275	137	119	18	13%
Relapse	PDLB25	Ilumina	19	16435741	CTGAGTCTGAGTG	C	KLF2	missense variant	NM_016270	c.CTGAGTCTGAGTG41487C	p.LSEQ	112	81	31	28%
Relapse	PDLB25	Ilumina-BWA+GATK(VarScan)	19	16435740	G	C	KLF2	synonymous SNV	NM_016270	c.G6C	p.A2	112	81	31	28%
Relapse	PDLB25	Ilumina	19	36216113	T	TC	KMT2B	splice region variant	NM_014727			107	63	44	41%
Relapse	PDLB25	Ilumina-BWA+GATK(VarScan)	1	11184574	A	T	MTOR	missense variant	NM_004958	c.A6643T	p.S2215T	283	106	177	63%
Relapse	PDLB25	Ilumina	1	120458444	AGGGCTCCCGAGGGAGGGCTCCCGAGGGG	A	NOTCH2	frameshift variant	NM_024408	c.6887-6900		99	71	28	28%
Relapse	PDLB25	Ilumina-BWA+GATK(VarScan)	6	159463145	A	G	TAGAP	missense variant	NM_054114	c.A280G	p.C94R	428	51	377	88%
Relapse	PDLB25	Ilumina-BWA+GATK(VarScan)	X	12994906	G	T	TMSB4X	missense variant	NM_021109	c.G111T	p.Q37H	292	90	202	69%
Relapse	PDLB25	Ilumina-BWA+GATK(VarScan)	17	7574018	G	A	TP53	missense variant	NM_000546	c.G1009A	p.R337C	173	49	124	72%
Relapse	PDLB25	Ilumina-BWA+GATK(VarScan)	11	32410614	A	G	WT1	missense variant	NM_024426	c.A1544G	p.L515P	263	142	121	46%
Relapse	PDLB26	Ilumina	22	41564765	C	T	EP300	stopgain	NM_001429	c.C4066T	p.R1356*	596	516	80	13%
Relapse	PDLB26	Ilumina-BWA+GATK(VarScan)	12	49426734	C	A	KMT2D	missense variant	NM_003482	c.C11754A	p.Q3918H	264	138	126	48%
Relapse	PDLB26	Ilumina-BWA+GATK(VarScan)	4	30723468	A	G	PCDH7	missense variant	NM_001173523	c.A424G	p.T142A	241	120	121	50%
Relapse	PDLB26	Ilumina	6	152644816	T	G	SYNE1	synonymous SNV	NM_182961	c.T15714G	p.S5238	631	540	91	14%
Relapse	PDLB26	Ilumina-BWA+GATK(VarScan)	4	106157317	C	T	TET2	stopgain	NM_001127208	c.C2218T	p.Q740*	441	316	125	28%
No relapse	PDLB27	Ilumina-BWA+GATK(VarScan)	5	112164637	G	A	APC	missense variant	NM_000038	c.G1711A	p.A571T	460	328	132	29%
No relapse	PDLB27	Ilumina-BWA+GATK(VarScan)	12	122460069	G	C	BCL7A	synonymous SNV	NM_020993	c.G72C	p.A24	562	396	166	30%
No relapse	PDLB27	Ilumina-BWA+GATK(VarScan)	1	117087098	C	T	CD58	missense variant	NM_001779	c.C199T	p.E67K	415	232	183	44%
No relapse	PDLB27	Ilumina-BWA+GATK(VarScan)	17	62009580	C	T	CD79B	missense variant	NM_001039933	c.C42T	p.M14I	633	476	157	25%
No relapse	PDLB27	Ilumina-BWA+GATK(VarScan)	17	62007575	C	G	CD79B	missense variant	NM_001039933	c.C292G	p.E98Q	1196	841	355	30%
No relapse	PDLB27	Ilumina-BWA+GATK(VarScan)	17	62007525	C	T	CD79B	synonymous SNV	NM_001039933	c.C342T	p.R114	1015	722	293	29%
No relapse	PDLB27	Ilumina-BWA+GATK(VarScan)	22	37333824	G	A	CSF2RB	synonymous SNV	NM_000395	c.G1974A	p.P658	234	96	138	59%
No relapse	PDLB27	Ilumina-BWA+GATK(VarScan)	8	113349857	T	C	CSMD3	synonymous SNV	NM_198123	c.T6756C	p.P2252	450	329	121	27%
No relapse	PDLB27	Ilumina-BWA+GATK(VarScan)	12	113515903	C	T	DTX1	missense variant	NM_004416	c.C934T	p.P312S	53	37	16	30%
No relapse	PDLB27	Ilumina	12	113515226	C	T	DTX1	splice region variant	NM_004416			282	190	92	33%
No relapse	PDLB27	Ilumina-BWA+GATK(VarScan)	12	113496202	C	G	DTX1	missense variant	NM_004416	c.C205G	p.L69V	1175	786	389	33%
No relapse	PDLB27	Ilumina-BWA+GATK(VarScan)	12	113496170	G	A	DTX1	missense variant	NM_004416	c.G173A	p.G58D	1418	1030	388	27%
No relapse	PDLB27	Ilumina-BWA+GATK(VarScan)	12	113496151	C	T	DTX1	synonymous SNV	NM_004416	c.C154T	p.L52	1497	1093	404	27%
No relapse	PDLB27	Ilumina-BWA+GATK(VarScan)	12	113496108	G	A	DTX1	stopgain	NM_004416	c.G111A	p.W37*	1269	870	399	31%
No relapse	PDLB27	Ilumina-BWA+GATK(VarScan)	12	113496107	G	A	DTX1	stopgain	NM_004416	c.G110A	p.W37*	1260	866	394	31%
No relapse	PDLB27	Ilumina-BWA+GATK(VarScan)	12	113496096	G	A	DTX1	synonymous SNV	NM_004416	c.G99A	p.E33	1171	845	326	28%
No relapse	PDLB27	Ilumina-BWA+GATK(VarScan)	12	113496087	G	A	DTX1	stopgain	NM_004416	c.G90A	p.W30*	1083	790	293	27%
No relapse	PDLB27	Ilumina-BWA+GATK(VarScan)	12	113496078	G	A	DTX1	synonymous SNV	NM_004416	c.G81A	p.V27	989	713	276	28%
No relapse	PDLB27	Ilumina-BWA+GATK(VarScan)	12	113496060	C	T	DTX1	synonymous SNV	NM_004416	c.C63T	p.N21	845	573	272	32%
No relapse	PDLB27	Ilumina-BWA+GATK(VarScan)	12	113496000	G	T	DTX1	missense variant	NM_004416	c.G3T	p.M1I	307	218	89	29%
No relapse	PDLB27	Ilumina-BWA+GATK(VarScan)	6	93979380	T	A	EPHA7	splice region variant	NM_004440			722	394	328	45%
No relapse	PDLB27	Ilumina	10	90771831	T	C	FAS	missense variant	NM_000043	c.T644C	p.L215S	257	193	64	25%
No relapse	PDLB27	Ilumina-BWA+GATK(VarScan)	10	90770294	A	G	FAS	splice region variant	NM_000043			349	272	77	22%
No relapse	PDLB27	Ilumina	6	26056299	C	T	HIST1H1C	missense variant	NM_005319	c.C358T	p.V120I	930	708	222	24%
No relapse	PDLB27	Ilumina-BWA+GATK(VarScan)	6	26157275	G	A	HIST1H1E	synonymous SNV	NM_005321	c.G657A	p.K219	133	101	32	24%
No relapse	PDLB27	Ilumina-BWA+GATK(VarScan)	6	26157159	C	T	HIST1H1E	missense variant	NM_005321	c.C541T	p.P181S	332	194	138	42%
No relapse	PDLB27	Ilumina-BWA+GATK(VarScan)	6	26156868	C	T	HIST1H1E	missense variant	NM_005321	c.C250T	p.L84F	829	489	340	41%
No relapse	PDLB27	Ilumina-BWA+GATK(VarScan)	22	23230419	C	T	IGLL5	synonymous SNV	NM_001178126	c.C186T	p.S62	365	180	185	51%
No relapse	PDLB27	Ilumina	19	16436578	G	A	KLF2	synonymous SNV	NM_016270	c.G627A	p.L209	45	34	11	24%
No relapse	PDLB27	Ilumina	19	16436349	G	A	KLF2	missense variant	NM_016270	c.G398A	p.G133D	49	29	20	41%
No relapse	PDLB27	Ilumina-BWA+GATK(VarScan)	19	16436184	C	T	KLF2	missense variant	NM_016270	c.C233T	p.P78L	171	130	41	24%
No relapse	PDLB27	Ilumina-BWA+GATK(VarScan)	18	30349825	G	A	KLHL14	synonymous SNV	NM_020805	c.G730A	p.L244	634	465	169	27%
No relapse	PDLB27	Ilumina-BWA+GATK(VarScan)	19	36218852	G	A	KMT2B	missense variant	NM_014727	c.G4463A	p.R1488Q	318	163	155	49%
No relapse	PDLB27	Ilumina-BWA+GATK(VarScan)	12	49447924	C	T	KMT2D	splice region variant	NM_003482			450	329	121	27%
No relapse	PDLB27	Ilumina-BWA+GATK(VarScan)	14	35873644	C	T	NFKBIA	synonymous SNV	NM_020529	c.C207T	p.Q69	797	530	267	34%
No relapse	PDLB27	Ilumina-BWA+GATK(VarScan)	4	30725443	T	C	PCDH7	missense variant	NM_001173523	c.T2399C	p.V800A	290	156	134	46%
No relapse	PDLB27	Ilumina-BWA+GATK(VarScan)	7	82388016	T	C	PCLO	missense variant	NM_033026	c.T15304C	p.N5102D	368	249	119	32%
No relapse	PDLB27	Ilumina-BWA+GATK(VarScan)	1	9775915	G	T	PIK3CD	stopgain	NM_005026	c.G379T	p.E127*	434	306	128	29%
No relapse	PDLB27	Ilumina	6	37138440	G	A	PIM1	splice region variant	NM_001243186			886	472	414	47%
No relapse	PDLB27	Ilumina-BWA+GATK(VarScan)	19	42599772	C	T	POU2F2	synonymous SNV	NM_001207025	c.C879T	p.L293	910	667	243	27%
No relapse	PDLB27	Ilumina-BWA+GATK(VarScan)	16	24166083	G	A	PRKCB	missense variant	NM_002738	c.G1144A	p.D382N	675	523	152	23%
No relapse	PDLB27	Ilumina	7	103270538	C	T	RELN	missense variant	NM_005045	c.C2551T	p.E851K	568	452	116	20%
No relapse	PDLB27	Ilumina-BWA+GATK(VarScan)	1	237758856	G	C	RYR2	missense variant	NM_001035	c.G4495C	p.G1499R	902	482	420	47%
No relapse	PDLB27	Ilumina-BWA+GATK(VarScan)	6	134495693	G	A	SGK1	synonymous SNV	NM_001143676	c.G393A	p.N131	950	570	380	40%
No relapse	PDLB27	Ilumina-BWA+GATK(VarScan)	16	11349078	C	G	SOCS1	synonymous SNV	NM_003745	c.C258G	p.V86	613	410	203	33%
No relapse	PDLB27	Ilumina-BWA+GATK(VarScan)	1	3599745	G	A	TP73	splice region variant	NM_005427			216	125	91	42%
Relapse	PDLB28	Ilumina-BWA+GATK(VarScan)	18	60985514	C	T	BCL2	missense variant	NM_000633	c.C386T	p.R129H	195	123	72	37%
Relapse	PDLB28	Ilumina	22	37326413	C	A	CSF2RB	splice region variant	NM_000395			51	44	7	14%
Relapse	PDLB28	Ilumina-BWA+GATK(VarScan)	X	41205544	T	C	DDX3X	missense variant	NM_001356	c.T1378C	p.F460L	241	87	154	64%
Relapse	PDLB28	Ilumina-BWA+GATK(VarScan)	X	41204498	T	C	DDX3X	missense variant	NM_001356	c.T1091C	p.I364T	267	90	177	66%
Relapse	PDLB28	Ilumina	6	7542170	C	A	DSP	missense variant	NM_004415	c.C22A	p.H8N	55	49	6	11%
Relapse	PDLB28	Ilumina-BWA+GATK(VarScan)	5	158250261	A	T	EBF1	missense variant	NM_024007	c.A701T	p.V234D	509	349	160	31%
Relapse	PDLB28	Ilumina-BWA+GATK(VarScan)	7	55273127	A	G	EGFR	synonymous SNV	NM_005228	c.A3450G	p.T1150	180	83	97	54%
Relapse	PDLB28	Ilumina-BWA+GATK(VarScan)	7	148508728	A	T	EZH2	missense variant	NM_004456	c.A1936T	p.Y646N	302	194	108	36%
Relapse	PDLB28	Ilumina-BWA+GATK(VarScan)	17	63010811	C	A	GNA13	missense variant	NM_006572	c.C698A	p.W233L	630	449	181	29%
Relapse	PDLB28	Ilumina	17	63010614	TCTTCTC	T	GNA13	inframe deletion	NM_006572	c.892-894	p.E298-	551	353	198	36%
Relapse	PDLB28	Ilumina	2	209106871	TTG	T	IDH1	splice region variant	NM_005896			200	102	98	49%
Relapse	PDLB28	Ilumina-BWA+GATK(VarScan)	19	19261538	T	C	MEF2B	missense variant	NM_001145785	c.T7C	p.R3G	187	133	54	29%
Relapse	PDLB28	Ilumina-BWA+GATK(VarScan)	19	19261535	T	C	MEF2B	missense variant	NM_001145785	c.T10C	p.K4E	189	135	54	29%
Relapse	PDLB28	Ilumina-BWA+GATK(VarScan)	6	37138423	G	C	PIM1	missense variant	NM_001243186	c.G345C	p.K115N	113	76	37	33%
Relapse	PDLB28	Ilumina-BWA+GATK(VarScan)	16	11349281	G	A	SOCS1	missense variant	NM_003745	c.G55A	p.P19S	70	35	35	50%
No relapse	PDLB29	Ilumina-BWA+GATK(VarScan)	11	108188194	T	C	ATM	missense variant	NM_000051	c.T6293C	p.L2098P	793	416	377	48%
No relapse	PDLB29	Ilumina-BWA+GATK(VarScan)	11	108124602	C	A	ATM	missense variant	NM_000051	c.C1960A	p.Q654K	778	388	390	50%
No relapse	PDLB29	Ilumina-BWA+GATK(VarScan)	3	187447172	G	A	BCL6	missense variant	NM_001134738	c.G1021A	p.P341S	708	420	288	41%
No relapse	PDLB29	Ilumina	16	11016019	G	A	CIITA	splice region variant	NM_000246			1107	555	552	50%
No relapse	PDLB29	Ilumina-BWA+GATK(VarScan)	14	102431208	C	T	DYNC1H1	synonymous SNV	NM_001376	c.C180T	p.S60	290	202	88	30%
No relapse	PDLB29	Ilumina	7	128485241	G	A	FLNC	missense variant	NM_001458	c.G3722A	p.R1241H	1477	759	718	49%
No relapse	PDLB29	Ilumina	1	240371517	T	A	FMN2	synonymous SNV	NM_020066	c.T3405A	p.L1135	74	59	15	20%
No relapse	PDLB29	Ilumina	1	240371348	C	A	FMN2	missense variant	NM_020066	c.C3236A	p.P1079Q	89	78	11	12%
No relapse	PDLB29	Ilumina-BWA+GATK(VarScan)	1	240371223	C	T	FMN2	synonymous SNV	NM_020066	c.C3111T	p.P1037	190	145	45	24%
No relapse	PDLB29	Ilumina	1	240371216	C	A	FMN2	missense variant	NM_020066	c.C3104A	p.P1035Q	198	163	35	18%
No relapse	PDLB29	Ilumina	1	240371084	C	A	FMN2	missense variant	NM_020066	c.C2972A	p.P991Q	171	135	36	21%
No relapse	PDLB29	Ilumina-BWA+GATK(VarScan)	1	240370281	C	T	FMN2	synonymous SNV	NM_020066	c.C2169T	p.L723	1248	762	486	39%
No relapse	PDLB29	Ilumina-BWA+GATK(VarScan)	22	23230405	A	G	IGLL5	missense variant	NM_001178126	c.A172G	p.S58G	831	634	197	24%
No relapse	PDLB29	Ilumina-BWA+GATK(VarScan)	19	38943537	C	A	RYR1	synonymous SNV	NM_000540	c.C1323A	p.I441	976	742	234	24%
Relapse	PDLB30	Ilumina-BWA+GATK(VarScan)	18	60985896	C	T	BCL2	missense variant	NM_000633	c.C4T	p.A2T	238	187	51	21%
Relapse	PDLB30	Ilumina-BWA+GATK(VarScan)	18	60985874	T	G	BCL2	missense variant	NM_000633	c.T26G	p.Y9S	336	265	71	21%
Relapse	PDLB30	Ilumina-BWA+GATK(VarScan)	18	60985866	G	A	BCL2	missense variant	NM_000633	c.G34A	p.R12W	365	283	82	22%
Relapse	PDLB30	Ilumina-BWA+GATK(VarScan)	18	60985833	G	A	BCL2	synonymous SNV	NM_000633	c.G67A	p.L23	459	350	109	24%
Relapse	PDLB30	Ilumina-BWA+GATK(VarScan)	18	60985728	G	A	BCL2	missense variant	NM_000633	c.G172A	p.H58Y	88	66	22	25%
Relapse	PDLB30	Ilumina	18	60985714	G	C	BCL2	synonymous SNV	NM_000633	c.G186C	p.S62	43	33	10	23%
Relapse	PDLB30	Ilumina-BWA+GATK(VarScan)	18	60985543	C	T	BCL2	synonymous SNV	NM_000633	c.C357T	p.L119	385	297	88	23%
Relapse	PDLB30	Ilumina-BWA+GATK(VarScan)	18	60985508	G	T	BCL2	missense variant	NM_000633	c.G392T	p.A131D	452	353	99	22%
Relapse	PDLB30	Ilumina-BWA+GATK(VarScan)	18	60985498	C	T	BCL2	synonymous SNV	NM_000633	c.C402T	p.V134	448	347	101	23%
Relapse	PDLB30	Ilumina-BWA+GATK(VarScan)	18	60985383	T	C	BCL2	missense variant	NM_000633	c.T517C	p.I173V	472	365	107	23%
Relapse	PDLB30	Ilumina-BWA+GATK(VarScan)	18	60985307	G	A	BCL2	splice region variant	NM_000633			187	148	39	21%
Relapse	PDLB30	Ilumina-BWA+GATK(VarScan)	3	187440380	A	G	BCL6	missense variant	NM_001134738	c.A1819G	p.C607R	268	214	54	20%
Relapse	PDLB30	Ilumina-BWA+GATK(VarScan)	X	100608225	G	C	BTK	missense variant	NM_000061	c.G1865C	p.A622G	412	286	126	31%
Relapse	PDLB30	Ilumina-BWA+GATK(VarScan)	X	100608224	A	G	BTK	synonymous SNV	NM_000061	c.A1866G	p.A622	412	286	126	31%
Relapse	PDLB30	Ilumina	16	3789615	T	C	CREBBP	missense variant	NM_004380	c.T4244C	p.Q1415R	398	319	79	20%
Relapse	PDLB30	Ilumina	13	41240349	T	C	FOXO1	missense variant	NM_002015	c.T1C	p.M1V	42	33	9	21%
Relapse	PDLB30	Ilumina-BWA+GATK(VarScan)	13	41239894	G	T	FOXO1	missense variant	NM_002015	c.G456T	p.S152R	176	134	42	24%
Relapse	PDLB30	Ilumina	13	41239875	C	G	FOXO1	missense variant	NM_002015	c.C475G	p.A159P	309	288	21	7%
Relapse	PDLB30	Ilumina	6	26056391	C	G	HIST1H1C	missense variant	NM_005319	c.C266G	p.S89T	390	315	75	19%
Relapse	PDLB30	Ilumina	6	26056280	G	T	HIST1H1C	missense variant	NM_005319	c.G377T	p.T126N	163	140	23	14%
Relapse	PDLB30	Ilumina	6	26056255	T	A	HIST1H1C	synonymous SNV	NM_005319	c.T402A	p.A134	119	99	20	17%
Relapse	PDLB30	Ilumina	6	26156949	G	A	HIST1H1E	missense variant	NM_005321	c.G331A	p.A111T	152	126	26	17%
Relapse	PDLB30	Ilumina-BWA+GATK(VarScan)	22	23230440	G	A	IGLL5	splice region variant	NM_001178126			174	136	38	22%
Relapse	PDLB30	Ilumina-BWA+GATK(VarScan)	22	23230439	G	A	IGLL5	missense variant	NM_001178126	c.G206A	p.R69K	174	136	38	22%
Relapse	PDLB30	Ilumina	22	23230429	C	G	IGLL5	missense variant	NM_001178126	c.C196G	p.L66V	199	166	33	17%
Relapse	PDLB30	Ilumina	22	23230421	T	C	IGLL5	missense variant	NM_001178126	c.T188C	p.L63P	223	184	39	17%
Relapse	PDLB30	Ilumina	22	23230407	C	T	IGLL5	synonymous SNV	NM_001178126	c.C174T	p.S58	256	209	47	18%
Relapse	PDLB30	Ilumina-BWA+GATK(VarScan)	22	23230399	G	A	IGLL5	missense variant	NM_001178126	c.G166A	p.V56I	275	209	66	24%
Relapse	PDLB30	Ilumina	22	23230379	A	G	IGLL5	missense variant	NM_001178126	c.A146G	p.D49G	288	236	52	18%
Relapse	PDLB30	Ilumina	22	23230349	T	A	IGLL5	missense variant	NM_001178126	c.T116A	p.L39Q	273	229	44	16%
Relapse	PDLB30	Ilumina	22	23230348	C	T	IGLL5	synonymous SNV	NM_001178126	c.C115T	p.L39	275	231	44	16%
Relapse	PDLB30	Ilumina	22	23230347	G	A	IGLL5	synonymous SNV	NM_001178126	c.G114A	p.L38	274	228	46	17%
Relapse	PDLB30	Ilumina-BWA+GATK(VarScan)	22	23230318	C	T	IGLL5	synonymous SNV	NM_001178126	c.C85T	p.L29	267	204	63	24%
Relapse	PDLB30	Ilumina-BWA+GATK(VarScan)	22	23230312	C	T	IGLL5	synonymous SNV	NM_001178126	c.C79T	p.L27	272	211	61	22%
Relapse	PDLB30	Ilumina-BWA+GATK(VarScan)	22	23230279	C	G	IGLL5	missense variant	NM_001178126	c.C46G	p.L16V	308	231	77	25%
Relapse	PDLB30	Ilumina-BWA+GATK(VarScan)	22	23230270	C	T	IGLL5	missense variant	NM_001178126	c.C37T	p.P13S	290	210	80	28%
Relapse	PDLB30	Ilumina-BWA+GATK(VarScan)	16	85942767	G	A	IRF8	missense variant	NM_002163	c.G346A	p.E116K	559	421	138	25%
Relapse	PDLB30	Ilumina	7	151962269	C	T	KMT2C	synonymous SNV	NM_170606	c.C1038T	p.V346	1996	1820	176	9%
Relapse	PDLB30	Ilumina	7	151945120	T	A	KMT2C	missense variant	NM_170606	c.T2399A	p.Y800F	4683	4240	443	9%
Relapse	PDLB30	Ilumina-BWA+GATK(VarScan)	11	17190808	T	C	PIK3C2A	missense variant	NM_002645	c.T481C	p.T161A	699	354	345	49%
Relapse	PDLB30	Ilumina	20	40713354	G	A	PTPRT	synonymous SNV	NM_133170	c.G4161A	p.D1387	312	171	141	45%
Relapse	PDLB30	Ilumina	6	152462455	G	A	SYNE1	synonymous SNV	NM_182961	c.G25129A	p.L8377	391	313	78	20%
Relapse	PDLB31	Ilumina-BWA+GATK(VarScan)	17	62007129	C	T	CD79B	splice region variant	NM_001039933			176	136	40	23%
Relapse	PDLB31	Ilumina	2	141294285	G	GA	LRP1B	splice region variant	NM_018557			301	243	58	19%
Relapse	PDLB31	Ilumina	8	128750684	C	T	MYC	missense variant	NM_002467	c.C221T	p.P74L	58	38	20	34%
Relapse	PDLB31	Ilumina	9	139391769	G	T	NOTCH1	stopgain	NM_017617	c.G6422T	p.S2141*	62	56	6	10%
Relapse	PDLB31	Ilumina	7	82586023	C	A	PCLO	missense variant	NM_033026	c.C4246A	p.V1416F	769	627	142	18%
Relapse	PDLB31	Ilumina	9	2039818	A	G	SMARCA2	synonymous SNV	NM_003070	c.A708G	p.Q236	58	33	25	43%
Relapse	PDLB31	Ilumina	9	2039790	A	AGCC	SMARCA2	inframe insertion	NM_003070	c.680-681	p.Q227QP	48	27	21	44%
Relapse	PDLB31	Ilumina-BWA+GATK(VarScan)	17	7578206	T	C	TP53	missense variant	NM_000546	c.T643C	p.S215G	171	115	56	33%
Relapse	PDLB32	Ilumina	1	117087203	G	A	CD58	stopgain	NM_001779	c.G94A	p.Q32*	376	338	38	10%
Relapse	PDLB32	Ilumina-BWA+GATK(VarScan)	7	114282535	T	A	FOXP2	missense variant	NM_148898	c.T921A	p.N307K	322	200	122	38%
Relapse	PDLB32	Ilumina	6	26056391	C	T	HIST1H1C	missense variant	NM_005319	c.C266T	p.S89N	667	596	71	11%
Relapse	PDLB32	Ilumina	3	73673443	G	A	PDZRN3	synonymous SNV	NM_015009	c.G534A	p.G178	194	170	24	12%
Relapse	PDLB32	Ilumina-BWA+GATK(VarScan)	3	73434922	C	G	PDZRN3	missense variant	NM_015009	c.C1533G	p.W511C	419	259	160	38%
Relapse	PDLB32	Ilumina	3	73433973	C	T	PDZRN3	missense variant	NM_015009	c.C1744T	p.E582K	552	511	41	7%
Relapse	PDLB32	Ilumina	19	42600401	G	A	POU2F2	splice region variant	NM_001207025			41	32	9	22%
Relapse	PDLB32	Ilumina-BWA+GATK(VarScan)	19	39056150	C	T	RYR1	synonymous SNV	NM_000540	c.C13176T	p.H4392	249	180	69	28%
Relapse	PDLB33	Ilumina	1	85733583	GGA	G	BCL10	frameshift variant	NM_003921	c.GGA428G	p.143	337	153	184	55%
Relapse	PDLB33	Ilumina-BWA+GATK(VarScan)	3	187449605	G	C	BCL6	missense variant	NM_001134738	c.G275C	p.T92R	149	103	46	31%
Relapse	PDLB33	Ilumina-BWA+GATK(VarScan)	6	26056594	C	T	HIST1H1C	synonymous SNV	NM_005319	c.C63T	p.K21	91	25	66	73%
Relapse	PDLB33	Ilumina-BWA+GATK(VarScan)	6	26157006	A	C	HIST1H1E	missense variant	NM_005321	c.A388C	p.K130Q	121	59	62	51%
Relapse	PDLB33	Ilumina-BWA+GATK(VarScan)	22	23230349	T	C	IGLL5	missense variant	NM_001178126	c.T116C	p.L39P	149	76	73	49%
Relapse	PDLB33	Ilumina	16	85954878	TTC	T	IRF8	frameshift variant	NM_002163	c.TTC1272T	p.424	330	193	137	42%
Relapse	PDLB33	Ilumina-BWA+GATK(VarScan)	16	85936784	T	G	IRF8	missense variant	NM_002163	c.T163G	p.S55A	213	111	102	48%
Relapse	PDLB33	Ilumina-BWA+GATK(VarScan)	19	42600030	T	C	POU2F2	missense variant	NM_001207025	c.T715C	p.T239A	145	90	55	38%
Relapse	PDLB33	Ilumina	19	38976777	G	A	RYR1	missense variant	NM_000540	c.G5482A	p.D1828N	65	58	7	11%
Relapse	PDLB33	Ilumina	6	138196875	A	ACCCC	TNFAIP3	frameshift variant	NM_006290	c.537-538		291	84	207	71%
Relapse	PDLB34	Ilumina-BWA+GATK(VarScan)	12	92539286	G	A	BTG1	missense variant	NM_001731	c.G26A	p.A9V	239	157	82	34%
Relapse	PDLB34	Ilumina	12	92539222	C	T	BTG1	synonymous SNV	NM_001731	c.C90T	p.G30	318	278	40	13%
Relapse	PDLB34	Ilumina-BWA+GATK(VarScan)	12	92539204	C	G	BTG1	missense variant	NM_001731	c.C108G	p.Q36H	312	231	81	26%
Relapse	PDLB34	Ilumina	12	92539179	G	A	BTG1	stopgain	NM_001731	c.G133A	p.Q45*	246	98	148	60%
Relapse	PDLB34	Ilumina-BWA+GATK(VarScan)	12	92539173	G	A	BTG1	synonymous SNV	NM_001731	c.G139A	p.L47	232	164	68	29%
Relapse	PDLB34	Ilumina-BWA+GATK(VarScan)	12	92538036	G	A	BTG1	synonymous SNV	NM_001731	c.G336A	p.S112	332	229	103	31%
Relapse	PDLB34	Ilumina-BWA+GATK(VarScan)	1	117113594	T	A	CD58	missense variant	NM_001144822	c.T1A	p.M1L	67	33	34	51%
Relapse	PDLB34	Ilumina-BWA+GATK(VarScan)	17	62006798	T	C	CD79B	missense variant	NM_001039933	c.T590C	p.Y197C	138	80	58	42%
Relapse	PDLB34	Ilumina-BWA+GATK(VarScan)	1	109806332	G	A	CELSR2	missense variant	NM_001408	c.G4934A	p.R1645H	158	113	45	28%
Relapse	PDLB34	Ilumina-BWA+GATK(VarScan)	16	3842020	A	G	CREBBP	missense variant	NM_004380	c.A1292G	p.L431P	495	338	157	32%
Relapse	PDLB34	Ilumina-BWA+GATK(VarScan)	16	3842016	A	G	CREBBP	synonymous SNV	NM_004380	c.A1296G	p.P432	480	323	157	33%
Relapse	PDLB34	Ilumina	7	111398733	G	A	DOCK4	missense variant	NM_014705	c.G4249A	p.R1417C	343	183	160	47%
Relapse	PDLB34	Ilumina-BWA+GATK(VarScan)	12	113496096	G	C	DTX1	missense variant	NM_004416	c.G99C	p.E33D	285	204	81	28%
Relapse	PDLB34	Ilumina-BWA+GATK(VarScan)	11	128391807	C	T	ETS1	splicing	NM_001162422	.		96	61	35	36%
Relapse	PDLB34	Ilumina	2	186603463	C	T	FSIP2	missense variant	NM_173651	c.C109T	p.L37F	145	88	57	39%
Relapse	PDLB34	Ilumina-BWA+GATK(VarScan)	17	37948958	T	C	IKZF3	missense variant	NM_012481	c.T392C	p.N131S	531	343	188	35%
Relapse	PDLB34	Ilumina-BWA+GATK(VarScan)	12	49445244	G	A	KMT2D	missense variant	NM_003482	c.G2222A	p.P741L	224	102	122	54%
Relapse	PDLB34	Ilumina-BWA+GATK(VarScan)	12	49416133	G	A	KMT2D	stopgain	NM_003482	c.G16342A	p.R5448*	244	162	82	34%
Relapse	PDLB34	Ilumina	19	19260226	T	C	MEF2B	missense variant	NM_001145785	c.T67C	p.K23E	115	101	14	12%
Relapse	PDLB34	Ilumina-BWA+GATK(VarScan)	3	38182641	T	C	MYD88	stoploss	NM_001172568	c.T794C	p.L265P	149	64	85	57%
Relapse	PDLB34	Ilumina-BWA+GATK(VarScan)	7	82451957	G	T	PCLO	stopgain	NM_033026	c.G14645T	p.S4882*	298	214	84	28%
Relapse	PDLB34	Ilumina-BWA+GATK(VarScan)	6	37141816	G	C	PIM1	missense variant	NM_001243186	c.G1164C	p.Q388H	392	250	142	36%
Relapse	PDLB34	Ilumina-BWA+GATK(VarScan)	6	37141717	G	A	PIM1	synonymous SNV	NM_001243186	c.G1065A	p.Q355	513	370	143	28%
Relapse	PDLB34	Ilumina	6	37139273	C	T	PIM1	splice region variant	NM_001243186			113	89	24	21%
Relapse	PDLB34	Ilumina-BWA+GATK(VarScan)	6	37139209	G	A	PIM1	synonymous SNV	NM_001243186	c.G822A	p.K274	230	143	87	38%
Relapse	PDLB34	Ilumina	6	37139140	C	T	PIM1	synonymous SNV	NM_001243186	c.C753T	p.N251	299	252	47	16%
Relapse	PDLB34	Ilumina-BWA+GATK(VarScan)	6	37138936	G	A	PIM1	synonymous SNV	NM_001243186	c.G549A	p.L183	251	165	86	34%
Relapse	PDLB34	Ilumina-BWA+GATK(VarScan)	6	37138901	C	G	PIM1	missense variant	NM_001243186	c.C514G	p.P172A	170	125	45	26%
Relapse	PDLB34	Ilumina	6	37138654	CCG	C	PIM1	frameshift variant	NM_001243186	c.CCG462C	p.154	261	176	85	33%
Relapse	PDLB34	Ilumina-BWA+GATK(VarScan)	6	37138580	C	T	PIM1	synonymous SNV	NM_001243186	c.C387T	p.Y129	273	212	61	22%
Relapse	PDLB34	Ilumina	6	37138563	C	T	PIM1	missense variant	NM_001243186	c.C370T	p.P124S	259	204	55	21%
Relapse	PDLB34	Ilumina-BWA+GATK(VarScan)	6	37138423	G	A	PIM1	synonymous SNV	NM_001243186	c.G345A	p.K115	287	174	113	39%
Relapse	PDLB34	Ilumina-BWA+GATK(VarScan)	6	37138375	G	A	PIM1	synonymous SNV	NM_001243186	c.G297A	p.S99	377	229	148	39%
Relapse	PDLB34	Ilumina-BWA+GATK(VarScan)	6	37138372	C	T	PIM1	synonymous SNV	NM_001243186	c.C294T	p.N98	391	278	113	29%
Relapse	PDLB34	Ilumina-BWA+GATK(VarScan)	6	37138309	C	T	PIM1	synonymous SNV	NM_001243186	c.C231T	p.S77	356	255	101	28%
Relapse	PDLB34	Ilumina-BWA+GATK(VarScan)	6	37138279	G	A	PIM1	synonymous SNV	NM_001243186	c.G201A	p.R67	314	215	99	32%
Relapse	PDLB34	Ilumina-BWA+GATK(VarScan)	6	37138177	G	A	PIM1	synonymous SNV	NM_001243186	c.G99A	p.Q33	217	150	67	31%
Relapse	PDLB34	Ilumina	16	81819792	G	A	PLCG2	splice region variant	NM_002661			324	227	97	30%
Relapse	PDLB34	Ilumina-BWA+GATK(VarScan)	19	11118627	T	C	SMARCA4	missense variant	NM_001128849	c.T2051C	p.V684A	226	125	101	45%
Relapse	PDLB34	Ilumina	17	40490796	A	C	STAT3	missense variant	NM_139276	c.A503C	p.L168R	453	404	49	11%
Relapse	PDLB34	Ilumina	X	12994485	G	A	TMSB4X	splice region variant	NM_021109			287	223	64	22%
Relapse	PDLB35	Ilumina	12	92539240	C	T	BTG1	synonymous SNV	NM_001731	c.C72T	p.K24	268	226	42	16%
Relapse	PDLB35	Ilumina-BWA+GATK(VarScan)	X	100608919	C	T	BTK	stopgain	NM_001287345	c.C1161T	p.W387*	31	23	8	26%
Relapse	PDLB35	Ilumina	1	109793388	C	G	CELSR2	missense variant	NM_001408	c.C687G	p.N229K	115	101	14	12%
Relapse	PDLB35	Ilumina	12	113496239	A	T	DTX1	missense variant	NM_004416	c.A242T	p.Q81L	131	114	17	13%
Relapse	PDLB35	Ilumina	13	41239849	G	T	FOXO1	missense variant	NM_002015	c.G501T	p.D167E	204	165	39	19%
Relapse	PDLB35	Ilumina-BWA+GATK(VarScan)	17	63052548	C	A	GNA13	missense variant	NM_006572	c.C164A	p.G55V	214	150	64	30%
Relapse	PDLB35	Ilumina-BWA+GATK(VarScan)	6	26157030	C	T	HIST1H1E	missense variant	NM_005321	c.C412T	p.P138S	162	125	37	23%
Relapse	PDLB35	Ilumina	16	85954867	AAACCAACAGATCACCGTCAAACCAACAGATCACCGTCT	A	IRF8	frameshift variant	NM_002163	c.1261-1279		221	156	65	29%
Relapse	PDLB35	Ilumina	7	151927058	C	T	KMT2C	missense variant	NM_170606	c.C2926T	p.A976T	1578	1457	121	8%
Relapse	PDLB35	Ilumina	14	35872505	G	A	NFKBIA	missense variant	NM_020529	c.G398A	p.A133V	135	108	27	20%
Relapse	PDLB35	Ilumina-BWA+GATK(VarScan)	1	120510838	C	T	NOTCH2	missense variant	NM_024408	c.C1126T	p.D376N	61	41	20	33%
Relapse	PDLB35	Ilumina	5	67593236	C	T	PIK3R1	splice region variant	NM_181523			165	85	80	48%
Relapse	PDLB35	Ilumina-BWA+GATK(VarScan)	6	106554937	G	A	PRDM1	missense variant	NM_001198	c.G2054A	p.R685Q	176	101	75	43%
Relapse	PDLB35	Ilumina	6	134495724	G	A	SGK1	missense variant	NM_001143676	c.G362A	p.A121V	195	157	38	19%
Relapse	PDLB35	Ilumina-BWA+GATK(VarScan)	6	134493429	G	A	SGK1	synonymous SNV	NM_001143676	c.G973A	p.L325	192	148	44	23%
Relapse	PDLB35	Ilumina-BWA+GATK(VarScan)	6	134493362	C	G	SGK1	missense variant	NM_001143676	c.C1040G	p.S347T	172	136	36	21%
Relapse	PDLB35	Ilumina	16	11349006	G	T	SOCS1	missense variant	NM_003745	c.G330T	p.N110K	321	257	64	20%
Relapse	PDLB35	Ilumina	16	11349005	A	T	SOCS1	missense variant	NM_003745	c.A331T	p.C111S	319	254	65	20%
Relapse	PDLB35	Ilumina	X	12994929	A	T	TMSB4X	stoploss	NM_021109	c.A134T	p.*45L	277	235	42	15%
Relapse	PDLB35	Ilumina	X	12994485	G	T	TMSB4X	splice region variant	NM_021109			97	76	21	22%
Relapse	PDLB35	Ilumina-BWA+GATK(VarScan)	X	12994479	A	C	TMSB4X	missense variant	NM_021109	c.A99C	p.E33D	100	79	21	21%
Relapse	PDLB35	Ilumina-BWA+GATK(VarScan)	X	12994444	G	C	TMSB4X	missense variant	NM_021109	c.G64C	p.E22Q	130	105	25	19%
Relapse	PDLB35	Ilumina-BWA+GATK(VarScan)	X	12994391	A	G	TMSB4X	missense variant	NM_021109	c.A11G	p.K4R	146	103	43	29%
Relapse	PDLB35	Ilumina-BWA+GATK(VarScan)	X	12994364	G	C	TMSB4X	splice region variant	NM_021109			118	90	28	24%
Relapse	PDLB35	Ilumina-BWA+GATK(VarScan)	X	118708916	A	T	UBE2A	missense variant	NM_003336	c.A97T	p.I33L	70	41	29	41%
No relapse	PDLB36	Ilumina-BWA+GATK(VarScan)	5	112175705	G	A	APC	missense variant	NM_000038	c.G4414A	p.V1472I	336	182	154	46%
No relapse	PDLB36	Ilumina-BWA+GATK(VarScan)	8	113293462	G	C	CSMD3	missense variant	NM_198123	c.G9449C	p.P3150R	461	295	166	36%
No relapse	PDLB36	Ilumina	5	158139224	A	G	EBF1	missense variant	NM_024007	c.A1487G	p.M496T	1349	868	481	36%
No relapse	PDLB36	Ilumina	5	158139223	C	T	EBF1	missense variant	NM_024007	c.C1488T	p.M496I	1341	861	480	36%
No relapse	PDLB36	Ilumina	5	158139222	A	AT	EBF1	frameshift variant	NM_024007	c.1488-1489		1375	895	480	35%
No relapse	PDLB36	Ilumina	2	48061924	T	C	FBXO11	splice region variant	NM_001190274			306	184	122	40%
No relapse	PDLB36	Ilumina	1	23885749	CGGGTACCAGTTCCCGCAGGCCGGGTACCAGTTCCCGCAGGCG	C	ID3	inframe deletion	NM_002167	c.148-168		1325	907	418	32%
No relapse	PDLB36	Ilumina-BWA+GATK(VarScan)	1	23885728	G	A	ID3	missense variant	NM_002167	c.G190A	p.L64F	1186	660	526	44%
No relapse	PDLB36	Ilumina	1	120458435	TTG	T	NOTCH2	frameshift variant	NM_024408	c.TTG6909T	p.2303	743	486	257	35%
No relapse	PDLB36	Ilumina-BWA+GATK(VarScan)	1	176738766	T	C	PAPPA2	synonymous SNV	NM_020318	c.T4347C	p.S1449	386	232	154	40%
No relapse	PDLB36	Ilumina-BWA+GATK(VarScan)	3	73433775	C	T	PDZRN3	missense variant	NM_015009	c.C1942T	p.E648K	2051	1209	842	41%
No relapse	PDLB36	Ilumina	6	159465006	T	C	TAGAP	splice region variant	NM_054114			341	159	182	53%
No relapse	PDLB36	Ilumina-BWA+GATK(VarScan)	16	4312614	G	A	TFAP4	missense variant	NM_003223	c.G178A	p.R60C	2066	964	1102	53%
Relapse	PDLB37	Ilumina	1	27022939	CCCCCCG	C	ARID1A	inframe deletion	NM_006015	c.46-48	p.P16-	57	19	38	67%
Relapse	PDLB37	Ilumina-BWA+GATK(VarScan)	11	108205741	T	C	ATM	missense variant	NM_000051	c.T8056C	p.F2686L	382	293	89	23%
Relapse	PDLB37	Ilumina-BWA+GATK(VarScan)	15	45007755	A	T	B2M	stopgain	NM_004048	c.A202T	p.K68*	466	269	197	42%
Relapse	PDLB37	Ilumina	1	85736474	C	T	BCL10	missense variant	NM_003921	c.C173T	p.R58Q	643	532	111	17%
Relapse	PDLB37	Ilumina-BWA+GATK(VarScan)	1	85733384	C	A	BCL10	stopgain	NM_003921	c.C628A	p.E210*	201	92	109	54%
Relapse	PDLB37	Ilumina	19	6591006	T	TC	CD70	frameshift variant	NM_001252	c.T42954TC		463	247	216	47%
Relapse	PDLB37	Ilumina	5	158526348	C	A	EBF1	splice region variant	NM_024007			646	508	138	21%
Relapse	PDLB37	Ilumina	7	128482291	G	A	FLNC	missense variant	NM_001458	c.G2128A	p.D710N	796	406	390	49%
Relapse	PDLB37	Ilumina-BWA+GATK(VarScan)	22	23230441	T	G	IGLL5	splice region variant	NM_001178126			443	314	129	29%
Relapse	PDLB37	Ilumina	1	120458147	G	A	NOTCH2	stopgain	NM_024408	c.G7198A	p.R2400*	507	424	83	16%
Relapse	PDLB37	Ilumina-BWA+GATK(VarScan)	16	81916929	C	T	PLCG2	missense variant	NM_002661	c.C748T	p.L250F	378	294	84	22%
Relapse	PDLB37	Ilumina-BWA+GATK(VarScan)	X	118708901	C	T	UBE2A	missense variant	NM_003336	c.C82T	p.P28S	401	242	159	40%
No relapse	PDLB38	Ilumina-BWA+GATK(VarScan)	1	109792925	C	T	CELSR2	missense variant	NM_001408	c.C224T	p.A75V	456	245	211	46%
No relapse	PDLB38	Ilumina-BWA+GATK(VarScan)	16	11000921	C	T	CIITA	synonymous SNV	NM_000246	c.C1572T	p.S524	504	265	239	47%
No relapse	PDLB38	Ilumina-BWA+GATK(VarScan)	7	151945199	C	T	KMT2C	missense variant	NM_170606	c.C2320T	p.A774T	1570	1176	394	25%
No relapse	PDLB38	Ilumina-BWA+GATK(VarScan)	19	39015992	A	G	RYR1	synonymous SNV	NM_000540	c.A10476G	p.E3492	345	193	152	44%
No relapse	PDLB39	Ilumina	11	108183134	A	G	ATM	splice region variant	NM_000051			107	63	44	41%
No relapse	PDLB39	Ilumina	7	2984162	C	G	CARD11	missense variant	NM_032415	c.C368G	p.G123A	45	30	15	33%
No relapse	PDLB39	Ilumina	16	3830755	G	A	CREBBP	missense variant	NM_004380	c.G1801A	p.R601W	118	104	14	12%
No relapse	PDLB39	Ilumina-BWA+GATK(VarScan)	6	94066507	C	G	EPHA7	missense variant	NM_004440	c.C1252G	p.V418L	106	60	46	43%
No relapse	PDLB39	Ilumina	5	150924688	G	A	FAT2	synonymous SNV	NM_001447	c.G6000A	p.T2000	176	87	89	51%
No relapse	PDLB39	Ilumina-BWA+GATK(VarScan)	22	23230340	A	G	IGLL5	missense variant	NM_001178126	c.A107G	p.H36R	280	204	76	27%
No relapse	PDLB39	Ilumina-BWA+GATK(VarScan)	16	85942773	C	A	IRF8	missense variant	NM_002163	c.C352A	p.Q118K	124	64	60	48%
No relapse	PDLB39	Ilumina-BWA+GATK(VarScan)	19	16436776	C	T	KLF2	synonymous SNV	NM_016270	c.C825T	p.S275	372	268	104	28%
No relapse	PDLB39	Ilumina	19	16436749	C	T	KLF2	synonymous SNV	NM_016270	c.C798T	p.R266	302	268	34	11%
No relapse	PDLB39	Ilumina	7	151919085	C	A	KMT2C	splice region variant	NM_170606			91	82	9	10%
No relapse	PDLB39	Ilumina-BWA+GATK(VarScan)	2	142238085	T	C	LRP1B	missense variant	NM_018557	c.T223C	p.I75V	186	94	92	49%
No relapse	PDLB39	Ilumina	9	139412395	G	A	NOTCH1	splice region variant	NM_017617			233	129	104	45%
No relapse	PDLB39	Ilumina-BWA+GATK(VarScan)	9	139391555	G	A	NOTCH1	synonymous SNV	NM_017617	c.G6636A	p.D2212	363	218	145	40%
No relapse	PDLB39	Ilumina-BWA+GATK(VarScan)	7	82582206	C	A	PCLO	missense variant	NM_033026	c.C8063A	p.S2688I	265	208	57	22%
No relapse	PDLB39	Ilumina	7	82545337	C	T	PCLO	missense variant	NM_033026	c.C11965T	p.A3989T	269	227	42	16%
No relapse	PDLB39	Ilumina	10	6498698	T	C	PRKCQ	missense variant	NM_006257	c.T1585C	p.N529D	189	154	35	19%
No relapse	PDLB39	Ilumina	1	237837452	G	T	RYR2	missense variant	NM_001035	c.G8647T	p.A2883S	181	147	34	19%
No relapse	PDLB39	Ilumina-BWA+GATK(VarScan)	2	198272736	G	T	SF3B1	missense variant	NM_012433	c.G1225T	p.P409T	253	196	57	23%
No relapse	PDLB39	Ilumina-BWA+GATK(VarScan)	6	134495650	G	C	SGK1	missense variant	NM_001143676	c.G436C	p.H146D	126	77	49	39%
No relapse	PDLB39	Ilumina-BWA+GATK(VarScan)	6	152534765	T	C	SYNE1	synonymous SNV	NM_182961	c.T22476C	p.E7492	240	179	61	25%
No relapse	PDLB39	Ilumina-BWA+GATK(VarScan)	4	106196965	C	A	TET2	stopgain	NM_001127208	c.C5298A	p.Y1766*	130	99	31	24%
No relapse	PDLB39	Ilumina	4	106180868	A	C	TET2	missense variant	NM_001127208	c.A3896C	p.K1299T	148	121	27	18%
No relapse	PDLB39	Ilumina	X	12994402	G	A	TMSB4X	missense variant	NM_021109	c.G22A	p.A8T	54	28	26	48%
No relapse	PDLB40	Ilumina-BWA+GATK(VarScan)	1	27023525	C	T	ARID1A	stopgain	NM_006015	c.C631T	p.Q211*	399	320	79	20%
No relapse	PDLB40	Ilumina	15	45003780	ACACT	A	B2M	frameshift variant	NM_004048	c.37-38	p.13	184	137	47	26%
No relapse	PDLB40	Ilumina-BWA+GATK(VarScan)	15	45003779	T	C	B2M	missense variant	NM_004048	c.T35C	p.L12P	184	144	40	22%
No relapse	PDLB40	Ilumina-BWA+GATK(VarScan)	12	92539204	C	T	BTG1	synonymous SNV	NM_001731	c.C108T	p.Q36	305	229	76	25%
No relapse	PDLB40	Ilumina-BWA+GATK(VarScan)	12	92539203	G	A	BTG1	synonymous SNV	NM_001731	c.G109A	p.L37	306	227	79	26%
No relapse	PDLB40	Ilumina-BWA+GATK(VarScan)	7	2976783	A	C	CARD11	missense variant	NM_032415	c.A1229C	p.L410R	188	91	97	52%
No relapse	PDLB40	Ilumina	17	62008705	C	T	CD79B	synonymous SNV	NM_001039933	c.C111T	p.R37	57	41	16	28%
No relapse	PDLB40	Ilumina-BWA+GATK(VarScan)	1	109806855	C	T	CELSR2	synonymous SNV	NM_001408	c.C5157T	p.F1719	121	58	63	52%
No relapse	PDLB40	Ilumina	22	37334199	TTC	T	CSF2RB	frameshift variant	NM_000395	c.TTC2350T	p.784	105	54	51	49%
No relapse	PDLB40	Ilumina	7	111381714	A	C	DOCK4	missense variant	NM_014705	c.A4774C	p.F1592V	129	105	24	19%
No relapse	PDLB40	Ilumina-BWA+GATK(VarScan)	5	150945272	C	T	FAT2	missense variant	NM_001447	c.C3221T	p.G1074D	88	40	48	55%
No relapse	PDLB40	Ilumina	5	150911530	G	A	FAT2	splice region variant	NM_001447	c.G9429A	p.G3143	42	20	22	52%
No relapse	PDLB40	Ilumina	7	114271606	A	G	FOXP2	synonymous SNV	NM_148898	c.A696G	p.Q232	204	180	24	12%
No relapse	PDLB40	Ilumina	2	186669079	A	T	FSIP2	stopgain	NM_173651	c.A15313T	p.R5105*	55	44	11	20%
No relapse	PDLB40	Ilumina	17	63014364	CACTCACTT	C	GNA13	splice region variant	NM_006572			66	46	20	30%
No relapse	PDLB40	Ilumina	22	23230444	G	A	IGLL5	splice region variant	NM_001178126			64	54	10	16%
No relapse	PDLB40	Ilumina	22	23230443	A	T	IGLL5	splice region variant	NM_001178126			63	45	18	29%
No relapse	PDLB40	Ilumina	22	23230441	TTA	T	IGLL5	splice region variant	NM_001178126			71	53	18	25%
No relapse	PDLB40	Ilumina	22	23230420	C	A	IGLL5	missense variant	NM_001178126	c.C187A	p.L63M	99	82	17	17%
No relapse	PDLB40	Ilumina	22	23230419	C	T	IGLL5	synonymous SNV	NM_001178126	c.C186T	p.S62	107	90	17	16%
No relapse	PDLB40	Ilumina-BWA+GATK(VarScan)	22	23230356	A	T	IGLL5	synonymous SNV	NM_001178126	c.A123T	p.P41	258	195	63	24%
No relapse	PDLB40	Ilumina-BWA+GATK(VarScan)	22	23230348	C	T	IGLL5	synonymous SNV	NM_001178126	c.C115T	p.L39	276	204	72	26%
No relapse	PDLB40	Ilumina	6	44232738	TGTATGTAA	T	NFKBIE	frameshift variant	NM_004556	c.759-762		352	177	175	50%
No relapse	PDLB40	Ilumina-BWA+GATK(VarScan)	7	106545678	G	A	PIK3CG	missense variant	NM_002649	c.G3155A	p.R1052Q	241	188	53	22%
No relapse	PDLB40	Ilumina	16	11349010	C	T	SOCS1	missense variant	NM_003745	c.C326T	p.R109Q	422	384	38	9%
No relapse	PDLB40	Ilumina-BWA+GATK(VarScan)	16	11348786	C	A	SOCS1	missense variant	NM_003745	c.C550A	p.A184S	200	152	48	24%
No relapse	PDLB40	Ilumina	X	12994442	CACAG	C	TMSB4X	frameshift variant	NM_021109	c.63-64		91	65	26	29%
No relapse	PDLB40	Ilumina	17	7578402	G	C	TP53	missense variant	NM_000546	c.G528C	p.C176W	462	401	61	13%
No relapse	PDLB41	Ilumina	11	108099920	T	G	ATM	stopgain	NM_000051	c.T201G	p.Y67*	33	26	7	21%
No relapse	PDLB41	Ilumina-BWA+GATK(VarScan)	3	187447128	G	A	BCL6	synonymous SNV	NM_001134738	c.G1065A	p.I355I	51	30	21	41%
No relapse	PDLB41	Ilumina	7	128494627	C	T	FLNC	synonymous SNV	NM_001458	c.C6888T	p.H2296	81	36	45	56%
No relapse	PDLB41	Ilumina-BWA+GATK(VarScan)	4	55593392	C	T	KIT	missense variant	NM_000222	c.C1549T	p.H517Y	185	99	86	46%
No relapse	PDLB41	Ilumina-BWA+GATK(VarScan)	12	49425133	G	C	KMT2D	missense variant	NM_003482	c.G13355C	p.A4452G	81	37	44	54%
No relapse	PDLB41	Ilumina	1	237947189	G	A	RYR2	synonymous SNV	NM_001035	c.G12177A	p.T4059	90	74	16	18%
No relapse	PDLB42	Ilumina	12	92539200	G	T	BTG1	missense variant	NM_001731	c.G112T	p.Q38K	1121	961	160	14%
No relapse	PDLB42	Ilumina	12	92539194	A	G	BTG1	missense variant	NM_001731	c.A118G	p.F40L	1106	949	157	14%
No relapse	PDLB42	Ilumina-BWA+GATK(VarScan)	19	6590113	C	T	CD70	splice region variant	NM_001252			104	79	25	24%
No relapse	PDLB42	Ilumina	14	102508798	C	T	DYNC1H1	missense variant	NM_001376	c.C12353T	p.P4118L	335	302	33	10%
No relapse	PDLB42	Ilumina	13	41239891	G	C	FOXO1	missense variant	NM_002015	c.G459C	p.S153R	625	559	66	11%
No relapse	PDLB42	Ilumina-BWA+GATK(VarScan)	6	26157179	C	T	HIST1H1E	synonymous SNV	NM_005321	c.C561T	p.S187	246	197	49	20%
No relapse	PDLB42	Ilumina	18	30350270	C	G	KLHL14	missense variant	NM_020805	c.C285G	p.Q95H	184	159	25	14%
No relapse	PDLB42	Ilumina	19	36216113	T	TC	KMT2B	splice region variant	NM_014727			213	131	82	38%
No relapse	PDLB42	Ilumina	7	151962122	C	T	KMT2C	splice region variant	NM_170606			2890	2667	223	8%
No relapse	PDLB42	Ilumina-BWA+GATK(VarScan)	12	25380194	T	C	KRAS	synonymous SNV	NM_033360	c.T264C	p.K88	669	293	376	56%
No relapse	PDLB42	Ilumina	19	19260223	G	A	MEF2B	missense variant	NM_001145785	c.G70A	p.R24W	135	122	13	10%
No relapse	PDLB42	Ilumina	1	9775689	G	A	PIK3CD	missense variant	NM_005026	c.G232A	p.E78K	1399	1255	144	10%
No relapse	PDLB42	Ilumina-BWA+GATK(VarScan)	19	38956850	G	A	RYR1	missense variant	NM_000540	c.G2990A	p.R997Q	1060	594	466	44%
No relapse	PDLB42	Ilumina-BWA+GATK(VarScan)	6	159457785	C	T	TAGAP	missense variant	NM_054114	c.C1270T	p.E424K	376	225	151	40%
No relapse	PDLB42	Ilumina	X	12994481	G	C	TMSB4X	splice region variant	NM_021109			98	86	12	12%
No relapse	PDLB42	Ilumina-BWA+GATK(VarScan)	X	118708904	T	C	UBE2A	missense variant	NM_003336	c.T85C	p.S29P	415	331	84	20%
No relapse	PDLB43	Ilumina-BWA+GATK(VarScan)	5	112174859	T	A	APC	missense variant	NM_000038	c.T3568A	p.S1190T	720	527	193	27%
No relapse	PDLB43	Ilumina	1	109807575	CCACCAT	C	CELSR2	inframe deletion	NM_001408	c.5551-5553	p.H1851-	485	350	135	28%
No relapse	PDLB43	Ilumina-BWA+GATK(VarScan)	22	41564603	G	C	EP300	missense variant	NM_001429	c.G4025C	p.R1342T	573	418	155	27%
No relapse	PDLB43	Ilumina	22	23236006	G	A	IGLL5	splice region variant	NM_001178126			144	108	36	25%
No relapse	PDLB43	Ilumina	22	23236005	G	A	IGLL5	splice region variant	NM_001178126			144	108	36	25%
No relapse	PDLB43	Ilumina	22	23236003	G	T	IGLL5	splice region variant	NM_001178126			145	109	36	25%
No relapse	PDLB43	Ilumina-BWA+GATK(VarScan)	22	23235985	G	C	IGLL5	missense variant	NM_001178126	c.G312C	p.K104N	171	137	34	20%
No relapse	PDLB43	Ilumina	22	23235983	A	G	IGLL5	missense variant	NM_001178126	c.A310G	p.K104E	174	141	33	19%
No relapse	PDLB43	Ilumina	2	141625724	C	A	LRP1B	missense variant	NM_018557	c.C4278A	p.W1426C	332	268	64	19%
No relapse	PDLB43	Ilumina-BWA+GATK(VarScan)	1	11190694	G	A	MTOR	synonymous SNV	NM_004958	c.G5505A	p.A1835	232	62	170	73%
No relapse	PDLB43	Ilumina-BWA+GATK(VarScan)	15	52504050	C	T	MYO5C	missense variant	NM_018728	c.C4173T	p.M1391I	362	211	151	42%
No relapse	PDLB43	Ilumina	1	120612014	C	A	NOTCH2	missense variant	NM_024408	c.C7A	p.A3S	250	217	33	13%
No relapse	PDLB43	Ilumina-BWA+GATK(VarScan)	6	152688366	G	A	SYNE1	missense variant	NM_182961	c.G9959A	p.T3320M	606	319	287	47%
No relapse	PDLB43	Ilumina-BWA+GATK(VarScan)	4	106190860	C	T	TET2	missense variant	NM_001127208	c.C4138T	p.H1380Y	464	337	127	27%
No relapse	PDLB43	Ilumina-BWA+GATK(VarScan)	4	106157431	C	T	TET2	stopgain	NM_001127208	c.C2332T	p.Q778*	478	344	134	28%
No relapse	PDLB44	Ilumina-BWA+GATK(VarScan)	12	92539204	C	T	BTG1	synonymous SNV	NM_001731	c.C108T	p.Q36	215	155	60	28%
No relapse	PDLB44	Ilumina-BWA+GATK(VarScan)	7	2977665	T	C	CARD11	missense variant	NM_032415	c.T1019C	p.Y340C	71	57	14	20%
No relapse	PDLB44	Ilumina-BWA+GATK(VarScan)	22	41573264	C	T	EP300	missense variant	NM_001429	c.C5549T	p.P1850L	156	115	41	26%
No relapse	PDLB44	Ilumina-BWA+GATK(VarScan)	13	41239738	G	A	FOXO1	synonymous SNV	NM_002015	c.G612A	p.N204	229	154	75	33%
No relapse	PDLB44	Ilumina-BWA+GATK(VarScan)	22	23230348	C	T	IGLL5	synonymous SNV	NM_001178126	c.C115T	p.L39	128	75	53	41%
No relapse	PDLB44	Ilumina-BWA+GATK(VarScan)	22	23230329	C	G	IGLL5	synonymous SNV	NM_001178126	c.C96G	p.A32	124	78	46	37%
No relapse	PDLB44	Ilumina-BWA+GATK(VarScan)	22	23230328	C	T	IGLL5	missense variant	NM_001178126	c.C95T	p.A32V	125	79	46	37%
No relapse	PDLB44	Ilumina-BWA+GATK(VarScan)	22	23230327	G	A	IGLL5	missense variant	NM_001178126	c.G94A	p.A32T	125	79	46	37%
No relapse	PDLB44	Ilumina-BWA+GATK(VarScan)	7	151900138	G	A	KMT2C	stopgain	NM_170606	c.G3973A	p.Q1325*	68	46	22	32%
No relapse	PDLB44	Ilumina-BWA+GATK(VarScan)	1	82450384	T	C	LPHN2	missense variant	NM_012302	c.T3349C	p.S1117P	91	71	20	22%
No relapse	PDLB44	Ilumina-BWA+GATK(VarScan)	3	38182641	T	C	MYD88	stoploss	NM_001172568	c.T794C	p.L265P	49	35	14	29%
No relapse	PDLB44	Ilumina-BWA+GATK(VarScan)	8	2021442	T	G	MYOM2	missense variant	NM_003970	c.T982G	p.W328G	44	31	13	30%
No relapse	PDLB44	Ilumina	4	30921772	C	A	PCDH7	splice region variant	NM_001173523			32	26	6	19%
No relapse	PDLB44	Ilumina-BWA+GATK(VarScan)	6	37139195	C	T	PIM1	missense variant	NM_001243186	c.C808T	p.R270C	97	54	43	44%
No relapse	PDLB44	Ilumina-BWA+GATK(VarScan)	6	37139113	G	A	PIM1	synonymous SNV	NM_001243186	c.G726A	p.V242	166	102	64	39%
No relapse	PDLB44	Ilumina	6	37139111	G	A	PIM1	missense variant	NM_001243186	c.G724A	p.V242M	172	156	16	9%
No relapse	PDLB44	Ilumina	6	37139077	G	A	PIM1	synonymous SNV	NM_001243186	c.G690A	p.L230	136	111	25	18%
No relapse	PDLB44	Ilumina	6	37139052	A	G	PIM1	missense variant	NM_001243186	c.A665G	p.D222G	103	88	15	15%
No relapse	PDLB44	Ilumina-BWA+GATK(VarScan)	6	37139033	C	T	PIM1	missense variant	NM_001243186	c.C646T	p.P216S	92	72	20	22%
No relapse	PDLB44	Ilumina-BWA+GATK(VarScan)	6	37139020	G	A	PIM1	synonymous SNV	NM_001243186	c.G633A	p.L211	86	58	28	33%
No relapse	PDLB44	Ilumina	6	37138950	G	A	PIM1	missense variant	NM_001243186	c.G563A	p.S188N	60	49	11	18%
No relapse	PDLB44	Ilumina-BWA+GATK(VarScan)	6	37138804	G	C	PIM1	missense variant	NM_001243186	c.G510C	p.E170D	76	58	18	24%
No relapse	PDLB44	Ilumina	6	37138769	C	T	PIM1	missense variant	NM_001243186	c.C475T	p.H159Y	72	62	10	14%
No relapse	PDLB44	Ilumina-BWA+GATK(VarScan)	6	37138642	C	T	PIM1	missense variant	NM_001243186	c.C449T	p.S150F	75	47	28	37%
No relapse	PDLB44	Ilumina-BWA+GATK(VarScan)	6	37138577	G	C	PIM1	missense variant	NM_001243186	c.G384C	p.Q128H	73	57	16	22%
No relapse	PDLB44	Ilumina-BWA+GATK(VarScan)	6	37138564	C	T	PIM1	missense variant	NM_001243186	c.C371T	p.P124L	62	51	11	18%
No relapse	PDLB44	Ilumina	6	37138563	C	T	PIM1	missense variant	NM_001243186	c.C370T	p.P124S	62	51	11	18%
No relapse	PDLB44	Ilumina-BWA+GATK(VarScan)	6	37138554	G	C	PIM1	missense variant	NM_001243186	c.G361C	p.E121Q	48	24	24	50%
No relapse	PDLB44	Ilumina	6	37138552	AAG	A	PIM1	frameshift variant	NM_001243186	c.AAG360A	p.120	44	20	24	55%
No relapse	PDLB44	Ilumina	6	37138549	G	A	PIM1	missense variant	NM_001243186	c.G356A	p.G119D	44	34	10	23%
No relapse	PDLB44	Ilumina	6	37138545	C	T	PIM1	splice region variant	NM_001243186			41	10	31	76%
No relapse	PDLB44	Ilumina	6	37138544	C	T	PIM1	splice region variant	NM_001243186			41	33	8	20%
No relapse	PDLB44	Ilumina	6	37138440	G	C	PIM1	splice region variant	NM_001243186			55	25	30	55%
No relapse	PDLB44	Ilumina-BWA+GATK(VarScan)	6	37138372	C	T	PIM1	synonymous SNV	NM_001243186	c.C294T	p.N98	154	95	59	38%
No relapse	PDLB44	Ilumina-BWA+GATK(VarScan)	6	37138308	G	A	PIM1	missense variant	NM_001243186	c.G230A	p.S77N	159	96	63	40%
No relapse	PDLB44	Ilumina-BWA+GATK(VarScan)	6	37138300	C	T	PIM1	synonymous SNV	NM_001243186	c.C222T	p.S74	143	82	61	43%
No relapse	PDLB44	Ilumina	X	48772431	C	T	PIM2	missense variant	NM_006875	c.C461T	p.C154Y	69	62	7	10%
No relapse	PDLB44	Ilumina-BWA+GATK(VarScan)	20	49127108	G	C	PTPN1	missense variant	NM_002827	c.G44C	p.S15T	261	198	63	24%
No relapse	PDLB44	Ilumina-BWA+GATK(VarScan)	4	1932476	G	C	WHSC1	missense variant	NM_001042424	c.G1534C	p.V512L	51	28	23	45%
No relapse	PDLB45	Ilumina	19	42383317	G	A	CD79A	missense variant	NM_001783	c.G337A	p.E113K	86	78	8	9%
No relapse	PDLB45	Ilumina-BWA+GATK(VarScan)	16	3786750	G	C	CREBBP	missense variant	NM_004380	c.G4461C	p.H1487Q	564	51	513	91%
No relapse	PDLB45	Ilumina-BWA+GATK(VarScan)	22	23230347	G	A	IGLL5	synonymous SNV	NM_001178126	c.G114A	p.L38	76	38	38	50%
No relapse	PDLB45	Ilumina	8	2017391	T	C	MYOM2	splice region variant	NM_003970			36	8	28	78%
No relapse	PDLB45	Ilumina-BWA+GATK(VarScan)	7	82585082	T	C	PCLO	synonymous SNV	NM_033026	c.T5187C	p.T1729	167	54	113	68%
No relapse	PDLB45	Ilumina-BWA+GATK(VarScan)	6	159457356	G	A	TAGAP	missense variant	NM_054114	c.G1699A	p.R567C	119	78	41	34%
Relapse	PDLB46	Ilumina-BWA+GATK(VarScan)	15	45003746	T	G	B2M	missense variant	NM_004048	c.T2G	p.M1R	211	158	53	25%
Relapse	PDLB46	Ilumina	7	140481463	CATCACTCGAGTCCCGTCCATCACTCGAGTCCCGTCT	C	BRAF	inframe deletion	NM_004333	c.1327-1344	p.RRDSSD-	784	667	117	15%
Relapse	PDLB46	Ilumina	7	2979559	C	T	CARD11	missense variant	NM_032415	c.C688T	p.D230N	634	520	114	18%
Relapse	PDLB46	Ilumina	14	102493784	G	A	DYNC1H1	missense variant	NM_001376	c.G8951A	p.G2984D	907	733	174	19%
Relapse	PDLB46	Ilumina-BWA+GATK(VarScan)	5	150948007	G	A	FAT2	synonymous SNV	NM_001447	c.G486A	p.P162	764	585	179	23%
Relapse	PDLB46	Ilumina-BWA+GATK(VarScan)	7	128483009	G	A	FLNC	splice region variant	NM_001458			400	163	237	59%
Relapse	PDLB46	Ilumina-BWA+GATK(VarScan)	7	128471034	G	A	FLNC	missense variant	NM_001458	c.G343A	p.V115M	190	121	69	36%
Relapse	PDLB46	Ilumina-BWA+GATK(VarScan)	22	23237569	A	G	IGLL5	missense variant	NM_001178126	c.A340G	p.N114D	97	77	20	21%
Relapse	PDLB46	Ilumina-BWA+GATK(VarScan)	22	23230436	G	A	IGLL5	missense variant	NM_001178126	c.G203A	p.G68D	218	170	48	22%
Relapse	PDLB46	Ilumina-BWA+GATK(VarScan)	22	23230415	C	G	IGLL5	missense variant	NM_001178126	c.C182G	p.S61C	152	118	34	22%
Relapse	PDLB46	Ilumina-BWA+GATK(VarScan)	22	23230407	C	T	IGLL5	synonymous SNV	NM_001178126	c.C174T	p.S58	239	193	46	19%
Relapse	PDLB46	Ilumina	22	23230364	C	T	IGLL5	missense variant	NM_001178126	c.C131T	p.A44V	256	204	52	20%
Relapse	PDLB46	Ilumina-BWA+GATK(VarScan)	22	23230313	T	A	IGLL5	missense variant	NM_001178126	c.T80A	p.L27Q	222	181	41	18%
Relapse	PDLB46	Ilumina	18	30260560	C	T	KLHL14	missense variant	NM_020805	c.C1241T	p.R414K	360	304	56	16%
Relapse	PDLB46	Ilumina	12	49442517	C	T	KMT2D	synonymous SNV	NM_003482	c.C4056T	p.E1352	672	332	340	51%
Relapse	PDLB46	Ilumina	14	35871685	AGTGTCAGCTGGCCCAGCTGCTGCAGTGTCAGCTGGCCCAGCTGCTGCT	A	NFKBIA	inframe deletion	NM_020529	c.797-820		585	512	73	12%
Relapse	PDLB46	Ilumina-BWA+GATK(VarScan)	9	139391824	G	A	NOTCH1	stopgain	NM_017617	c.G6367A	p.Q2123*	299	195	104	35%
Relapse	PDLB46	Ilumina	7	106508082	C	T	PIK3CG	missense variant	NM_002649	c.C76T	p.R26C	219	183	36	16%
Relapse	PDLB46	Ilumina	5	67590356	T	A	PIK3R1	splice region variant	NM_181523			385	313	72	19%
Relapse	PDLB46	Ilumina	16	11348853	C	T	SOCS1	missense variant	NM_003745	c.C483T	p.M161I	164	136	28	17%
Relapse	PDLB46	Ilumina	6	138197134	CCA	C	TNFAIP3	frameshift variant	NM_006290	c.CCA637C	p.213	508	472	36	7%
Relapse	PDLB46	Ilumina	17	7579854	GGA	G	TP53	frameshift variant	NM_000546	c.GGA58G	p.20	216	186	30	14%
Relapse	PDLB46	Ilumina-BWA+GATK(VarScan)	17	7579414	C	T	TP53	stopgain	NM_000546	c.C273T	p.W91*	115	91	24	21%
No relapse	PDLB47	Ilumina-BWA+GATK(VarScan)	1	27023236	C	T	ARID1A	synonymous SNV	NM_006015	c.C342T	p.N114	118	82	36	31%
No relapse	PDLB47	Ilumina	1	27023228	GGC	G	ARID1A	frameshift variant	NM_006015	c.GGC335G	p.112	114	83	31	27%
No relapse	PDLB47	Ilumina-BWA+GATK(VarScan)	15	45007901	T	G	B2M	splice region variant	NM_004048			242	127	115	48%
No relapse	PDLB47	Ilumina-BWA+GATK(VarScan)	18	60985529	A	G	BCL2	missense variant	NM_000633	c.A371G	p.F124S	881	499	382	43%
No relapse	PDLB47	Ilumina-BWA+GATK(VarScan)	18	60985311	C	T	BCL2	splice region variant	NM_000633			416	234	182	44%
No relapse	PDLB47	Ilumina-BWA+GATK(VarScan)	X	100614286	G	A	BTK	stopgain	NM_000061	c.G889A	p.Q297*	200	78	122	61%
No relapse	PDLB47	Ilumina	16	3781369	CGTCGCGCCCATCCATGAGGTCACAGCTGAGCAGGGCGTCGCGCCCATCCATGAGGTCACAGCTGAGCAGGGG	C	CREBBP	inframe deletion	NM_004380	c.4960-4995		404	334	70	17%
No relapse	PDLB47	Ilumina	X	41205665	T	C	DDX3X	splice region variant	NM_001356			237	225	12	5%
No relapse	PDLB47	Ilumina-BWA+GATK(VarScan)	7	13971214	T	C	ETV1	missense variant	NM_004956	c.T715C	p.N239D	743	436	307	41%
No relapse	PDLB47	Ilumina-BWA+GATK(VarScan)	7	148508728	A	T	EZH2	missense variant	NM_004456	c.A1936T	p.Y646N	487	268	219	45%
No relapse	PDLB47	Ilumina-BWA+GATK(VarScan)	1	240370947	G	A	FMN2	synonymous SNV	NM_020066	c.G2835A	p.P945	464	276	188	41%
No relapse	PDLB47	Ilumina-BWA+GATK(VarScan)	13	41240286	A	G	FOXO1	missense variant	NM_002015	c.A64G	p.S22P	178	94	84	47%
No relapse	PDLB47	Ilumina-BWA+GATK(VarScan)	2	186689176	T	C	FSIP2	synonymous SNV	NM_173651	c.T20709C	p.C6903	369	262	107	29%
No relapse	PDLB47	Ilumina-BWA+GATK(VarScan)	17	63010725	T	A	GNA13	missense variant	NM_006572	c.T784A	p.T262S	775	503	272	35%
No relapse	PDLB47	Ilumina	17	63010633	CTTGCTTGT	C	GNA13	frameshift variant	NM_006572	c.872-875		706	480	226	32%
No relapse	PDLB47	Ilumina-BWA+GATK(VarScan)	17	63010565	T	A	GNA13	missense variant	NM_006572	c.T944A	p.D315V	651	414	237	36%
No relapse	PDLB47	Ilumina	7	151962290	C	G	KMT2C	missense variant	NM_170606	c.C1017G	p.K339N	1105	1058	47	5%
No relapse	PDLB47	Ilumina	7	151962128	G	A	KMT2C	synonymous SNV	NM_170606	c.G1179A	p.N393	2193	2074	119	5%
No relapse	PDLB47	Ilumina-BWA+GATK(VarScan)	8	128748855	G	C	MYC	missense variant	NM_002467	c.G16C	p.V6L	425	319	106	25%
No relapse	PDLB47	Ilumina	8	2088643	A	T	MYOM2	splice region variant	NM_003970			451	262	189	42%
No relapse	PDLB47	Ilumina-BWA+GATK(VarScan)	9	2033037	C	G	SMARCA2	missense variant	NM_003070	c.C311G	p.P104R	1003	545	458	46%
No relapse	PDLB47	Ilumina-BWA+GATK(VarScan)	6	152826377	G	T	SYNE1	missense variant	NM_182961	c.G737T	p.A246D	375	284	91	24%
No relapse	PDLB48	Ilumina-BWA+GATK(VarScan)	1	27023464	G	T	ARID1A	synonymous SNV	NM_006015	c.G570T	p.G190	343	168	175	51%
No relapse	PDLB48	Ilumina-BWA+GATK(VarScan)	15	25959333	C	T	ATP10A	missense variant	NM_024490	c.C1832T	p.R611Q	213	148	65	31%
No relapse	PDLB48	Ilumina	11	102207765	CCTCCTT	C	BIRC3	inframe deletion	NM_182962	c.1748-1750	p.PS-P	502	387	115	23%
No relapse	PDLB48	Ilumina	1	117087122	G	GT	CD58	frameshift variant	NM_001779	c.174-175		451	334	117	26%
No relapse	PDLB48	Ilumina-BWA+GATK(VarScan)	1	117078706	G	C	CD58	stopgain	NM_001779	c.G509C	p.S170*	391	249	142	36%
No relapse	PDLB48	Ilumina-BWA+GATK(VarScan)	19	6590135	C	T	CD70	missense variant	NM_001252	c.C175T	p.E59K	166	107	59	36%
No relapse	PDLB48	Ilumina-BWA+GATK(VarScan)	19	6590123	T	C	CD70	missense variant	NM_001252	c.T187C	p.N63D	138	102	36	26%
No relapse	PDLB48	Ilumina-BWA+GATK(VarScan)	19	6586213	A	G	CD70	missense variant	NM_001252	c.A400G	p.S134P	508	387	121	24%
No relapse	PDLB48	Ilumina	16	3778415	T	C	CREBBP	synonymous SNV	NM_004380	c.T6633C	p.Q2211	135	121	14	10%
No relapse	PDLB48	Ilumina-BWA+GATK(VarScan)	7	55227854	G	A	EGFR	missense variant	NM_005228	c.G1321A	p.V441I	196	141	55	28%
No relapse	PDLB48	Ilumina-BWA+GATK(VarScan)	17	63052630	G	A	GNA13	stopgain	NM_006572	c.G82A	p.Q28*	295	189	106	36%
No relapse	PDLB48	Ilumina	6	26056275	G	A	HIST1H1C	missense variant	NM_005319	c.G382A	p.P128S	134	81	53	40%
No relapse	PDLB48	Ilumina-BWA+GATK(VarScan)	6	26157109	C	T	HIST1H1E	missense variant	NM_005321	c.C491T	p.A164V	45	9	36	80%
No relapse	PDLB48	Ilumina-BWA+GATK(VarScan)	6	26156812	C	T	HIST1H1E	missense variant	NM_005321	c.C194T	p.A65V	89	27	62	70%
No relapse	PDLB48	Ilumina	12	49426683	T	C	KMT2D	synonymous SNV	NM_003482	c.T11805C	p.Q3935	1719	1632	87	5%
No relapse	PDLB48	Ilumina-BWA+GATK(VarScan)	2	141474333	A	C	LRP1B	synonymous SNV	NM_018557	c.A5811C	p.A1937	398	247	151	38%
No relapse	PDLB48	Ilumina-BWA+GATK(VarScan)	2	141122286	A	T	LRP1B	missense variant	NM_018557	c.A11075T	p.V3692E	387	274	113	29%
No relapse	PDLB48	Ilumina-BWA+GATK(VarScan)	3	38182259	T	C	MYD88	missense variant	NM_001172568	c.T560C	p.M187T	136	87	49	36%
No relapse	PDLB48	Ilumina	19	39001386	C	CT	RYR1	frameshift variant	NM_000540	c.9087-9088		541	519	22	5%
No relapse	PDLB48	Ilumina	19	39001377	CCA	C	RYR1	frameshift variant	NM_000540	c.CCA9079C	p.3027	574	553	21	5%
No relapse	PDLB48	Ilumina	9	2039826	C	A	SMARCA2	missense variant	NM_003070	c.C716A	p.P239Q	379	347	32	8%
No relapse	PDLB48	Ilumina	9	2039818	A	G	SMARCA2	synonymous SNV	NM_003070	c.A708G	p.Q236	368	347	21	6%
No relapse	PDLB48	Ilumina-BWA+GATK(VarScan)	6	75969207	C	T	TMEM30A	splice region variant	NM_018247			174	89	85	49%
No relapse	PDLB48	Ilumina-BWA+GATK(VarScan)	6	75969206	T	A	TMEM30A	missense variant	NM_018247	c.T542A	p.D181V	180	95	85	47%
No relapse	PDLB48	Ilumina-BWA+GATK(VarScan)	6	138202170	A	C	TNFAIP3	splice region variant	NM_006290			72	42	30	42%
No relapse	PDLB48	Ilumina-BWA+GATK(VarScan)	12	122396962	A	G	WDR66	missense variant	NM_144668	c.A2095G	p.I699V	470	254	216	46%
No relapse	PDLB49	Ilumina-BWA+GATK(VarScan)	15	25925028	A	T	ATP10A	synonymous SNV	NM_024490	c.A3960T	p.A1320	303	97	206	68%
No relapse	PDLB49	Ilumina-BWA+GATK(VarScan)	15	45003746	T	C	B2M	missense variant	NM_004048	c.T2C	p.M1T	546	359	187	34%
No relapse	PDLB49	Ilumina-BWA+GATK(VarScan)	7	128484994	C	T	FLNC	missense variant	NM_001458	c.C3475T	p.R1159W	1906	437	1469	77%
No relapse	PDLB49	Ilumina-BWA+GATK(VarScan)	2	186672115	A	C	FSIP2	missense variant	NM_173651	c.A18349C	p.I6117L	183	144	39	21%
No relapse	PDLB49	Ilumina-BWA+GATK(VarScan)	22	23230394	C	T	IGLL5	missense variant	NM_001178126	c.C161T	p.A54V	963	762	201	21%
No relapse	PDLB49	Ilumina-BWA+GATK(VarScan)	22	23230310	T	G	IGLL5	missense variant	NM_001178126	c.T77G	p.L26R	1140	877	263	23%
No relapse	PDLB49	Ilumina-BWA+GATK(VarScan)	22	23230258	G	C	IGLL5	missense variant	NM_001178126	c.G25C	p.G9R	903	677	226	25%
No relapse	PDLB49	Ilumina	12	49432507	T	C	KMT2D	missense variant	NM_003482	c.T8632C	p.I2878V	489	359	130	27%
No relapse	PDLB49	Ilumina	12	49432504	CCA	C	KMT2D	frameshift variant	NM_003482	c.CCA8634C	p.2878	476	355	121	25%
No relapse	PDLB49	Ilumina-BWA+GATK(VarScan)	15	52564920	C	T	MYO5C	missense variant	NM_018728	c.C607T	p.A203T	97	42	55	57%
No relapse	PDLB49	Ilumina	9	37034012	T	G	PAX5	missense variant	NM_016734	c.T17G	p.N6T	257	207	50	19%
No relapse	PDLB49	Ilumina	19	42603695	G	GC	POU2F2	frameshift variant	NM_001207025	c.484-485	p.162	548	409	139	25%
No relapse	PDLB49	Ilumina	10	89711897	G	GGC	PTEN	frameshift variant	NM_000314	c.515-516	p.172	345	268	77	22%
No relapse	PDLB49	Ilumina-BWA+GATK(VarScan)	3	47205396	G	A	SETD2	stopgain	NM_014159	c.G19A	p.Q7*	342	80	262	77%
No relapse	PDLB49	Ilumina-BWA+GATK(VarScan)	6	134491411	G	A	SGK1	missense variant	NM_001143676	c.G1576A	p.L526F	333	213	120	36%
No relapse	PDLB50	Ilumina-BWA+GATK(VarScan)	1	85733339	A	C	BCL10	missense variant	NM_003921	c.A673C	p.L225V	248	175	73	29%
No relapse	PDLB50	Ilumina	7	2977606	T	C	CARD11	missense variant	NM_032415	c.T1078C	p.M360V	572	525	47	8%
No relapse	PDLB50	Ilumina	7	2977605	A	G	CARD11	missense variant	NM_032415	c.A1079G	p.M360T	563	499	64	11%
No relapse	PDLB50	Ilumina-BWA+GATK(VarScan)	17	62006834	T	G	CD79B	missense variant	NM_001039933	c.T554G	p.D185A	271	188	83	31%
No relapse	PDLB50	Ilumina-BWA+GATK(VarScan)	17	62006798	T	A	CD79B	missense variant	NM_001039933	c.T590A	p.Y197F	297	204	93	31%
No relapse	PDLB50	Ilumina-BWA+GATK(VarScan)	1	240371223	C	T	FMN2	synonymous SNV	NM_020066	c.C3111T	p.P1037	156	101	55	35%
No relapse	PDLB50	Ilumina	22	23230318	C	G	IGLL5	missense variant	NM_001178126	c.C85G	p.L29V	480	396	84	18%
No relapse	PDLB50	Ilumina-BWA+GATK(VarScan)	22	23230315	C	G	IGLL5	missense variant	NM_001178126	c.C82G	p.L28V	268	195	73	27%
No relapse	PDLB50	Ilumina-BWA+GATK(VarScan)	7	152027703	A	C	KMT2C	synonymous SNV	NM_170606	c.A372C	p.G124	503	265	238	47%
No relapse	PDLB50	Ilumina	7	151962128	G	A	KMT2C	synonymous SNV	NM_170606	c.G1179A	p.N393	1820	1689	131	7%
No relapse	PDLB50	Ilumina-BWA+GATK(VarScan)	2	141027908	T	G	LRP1B	missense variant	NM_018557	c.T13150G	p.N4384H	404	292	112	28%
No relapse	PDLB50	Ilumina-BWA+GATK(VarScan)	19	19257363	C	T	MEF2B	splice region variant	NM_001145785			108	82	26	24%
No relapse	PDLB50	Ilumina-BWA+GATK(VarScan)	1	204416621	A	G	PIK3C2B	missense variant	NM_002646	c.A2432G	p.L811P	428	247	181	42%
No relapse	PDLB50	Ilumina	16	24183630	G	A	PRKCB	missense variant	NM_002738	c.G1279A	p.D427N	435	355	80	18%
No relapse	PDLB50	Ilumina	16	11349196	G	GCCGGGA	SOCS1	inframe insertion	NM_003745	c.139-140	p.A47VPA	109	67	42	39%
No relapse	PDLB51	Ilumina	2	186657007	G	A	FSIP2	missense variant	NM_173651	c.G5411A	p.G1804E	203	187	16	8%
No relapse	PDLB51	Ilumina-BWA+GATK(VarScan)	10	104159334	C	T	NFKB2	missense variant	NM_001261403	c.C1328T	p.A443V	109	84	25	23%
No relapse	PDLB51	Ilumina-BWA+GATK(VarScan)	6	44232983	G	T	NFKBIE	stopgain	NM_004556	c.G518T	p.S173*	400	233	167	42%
No relapse	PDLB51	Ilumina	6	44227907	C	CCG	NFKBIE	frameshift variant	NM_004556	c.1309-1310	p.437	612	541	71	12%
No relapse	PDLB51	Ilumina	9	37002722	C	G	PAX5	missense variant	NM_016734	c.C527G	p.G176A	760	665	95	13%
No relapse	PDLB51	Ilumina	11	17169134	C	T	PIK3C2A	missense variant	NM_002645	c.C1490T	p.R497Q	268	252	16	6%
No relapse	PDLB51	Ilumina-BWA+GATK(VarScan)	6	37138600	G	A	PIM1	missense variant	NM_001243186	c.G407A	p.G136D	327	213	114	35%
No relapse	PDLB51	Ilumina-BWA+GATK(VarScan)	2	198265506	A	G	SF3B1	missense variant	NM_012433	c.A2651G	p.I884T	373	296	77	21%
No relapse	PDLB51	Ilumina	16	11349099	G	C	SOCS1	missense variant	NM_003745	c.G237C	p.F79L	289	254	35	12%
No relapse	PDLB51	Ilumina	16	11349094	C	T	SOCS1	stopgain	NM_003745	c.C242T	p.W81*	311	273	38	12%
No relapse	PDLB51	Ilumina	16	11348918	TGCCATTGCCATC	T	SOCS1	inframe deletion	NM_003745	c.412-417		375	251	124	33%
No relapse	PDLB51	Ilumina	16	11348888	G	C	SOCS1	missense variant	NM_003745	c.G448C	p.L150V	307	257	50	16%
No relapse	PDLB51	Ilumina-BWA+GATK(VarScan)	1	3646645	C	T	TP73	synonymous SNV	NM_005427	c.C1278T	p.S426	204	102	102	50%
No relapse	PDLB52	Ilumina	15	45003746	T	G	B2M	missense variant	NM_004048	c.T2G	p.M1R	227	184	43	19%
No relapse	PDLB52	Ilumina	7	2963931	C	T	CARD11	missense variant	NM_032415	c.C1876T	p.E626K	142	121	21	15%
No relapse	PDLB52	Ilumina-BWA+GATK(VarScan)	8	114326965	G	T	CSMD3	missense variant	NM_198123	c.G236T	p.P79H	595	427	168	28%
No relapse	PDLB52	Ilumina	8	113304945	A	G	CSMD3	splice region variant	NM_198123			365	319	46	13%
No relapse	PDLB52	Ilumina-BWA+GATK(VarScan)	5	150921874	C	G	FAT2	missense variant	NM_001447	c.C8814G	p.Q2938H	246	132	114	46%
No relapse	PDLB52	Ilumina	17	63052624	T	A	GNA13	stopgain	NM_006572	c.T88A	p.K30*	366	344	22	6%
No relapse	PDLB52	Ilumina	6	26156827	G	T	HIST1H1E	missense variant	NM_005321	c.G209T	p.G70V	198	168	30	15%
No relapse	PDLB52	Ilumina	22	23230434	G	A	IGLL5	stopgain	NM_001178126	c.G201A	p.W67*	118	103	15	13%
No relapse	PDLB52	Ilumina-BWA+GATK(VarScan)	22	23230429	C	T	IGLL5	synonymous SNV	NM_001178126	c.C196T	p.L66	130	98	32	25%
No relapse	PDLB52	Ilumina-BWA+GATK(VarScan)	22	23230428	C	A	IGLL5	missense variant	NM_001178126	c.C195A	p.S65R	76	59	17	22%
No relapse	PDLB52	Ilumina	22	23230420	C	T	IGLL5	synonymous SNV	NM_001178126	c.C187T	p.L63	155	135	20	13%
No relapse	PDLB52	Ilumina	22	23230419	C	T	IGLL5	synonymous SNV	NM_001178126	c.C186T	p.S62	154	134	20	13%
No relapse	PDLB52	Ilumina-BWA+GATK(VarScan)	22	23230407	C	T	IGLL5	synonymous SNV	NM_001178126	c.C174T	p.S58	191	150	41	21%
No relapse	PDLB52	Ilumina-BWA+GATK(VarScan)	22	23230310	T	A	IGLL5	missense variant	NM_001178126	c.T77A	p.L26Q	257	193	64	25%
No relapse	PDLB52	Ilumina	22	23230275	GGAGCTGGGCCCTGGTCCCAGGCAGCGCGGAGCTGGGCCCTGGTCCCAGGCAGCGCT	G	IGLL5	frameshift variant	NM_001178126	c.43-70		238	220	18	8%
No relapse	PDLB52	Ilumina-BWA+GATK(VarScan)	12	25368408	G	T	KRAS	synonymous SNV	NM_033360	c.G537T	p.G179	1043	355	688	66%
No relapse	PDLB52	Ilumina	7	82545927	T	G	PCLO	missense variant	NM_033026	c.T11375G	p.K3792T	633	519	114	18%
No relapse	PDLB52	Ilumina	16	11348934	G	A	SOCS1	synonymous SNV	NM_003745	c.G402A	p.R134	308	249	59	19%
No relapse	PDLB52	Ilumina-BWA+GATK(VarScan)	4	106196415	C	A	TET2	stopgain	NM_001127208	c.C4748A	p.S1583*	573	376	197	34%
No relapse	PDLB52	Ilumina-BWA+GATK(VarScan)	17	7577566	T	C	TP53	missense variant	NM_000546	c.T715C	p.N239D	211	151	60	28%
No relapse	PDLB52	Ilumina-BWA+GATK(VarScan)	1	3639972	A	C	TP73	missense variant	NM_005427	c.A671C	p.Q224P	186	112	74	40%
No relapse	PDLB53	Ilumina-BWA+GATK(VarScan)	19	16436178	C	G	KLF2	missense variant	NM_016270	c.C227G	p.P76R	69	39	30	43%
No relapse	PDLB53	Ilumina-BWA+GATK(VarScan)	7	103202148	C	T	RELN	missense variant	NM_005045	c.C5360T	p.R1787Q	281	160	121	43%
No relapse	PDLB53	Ilumina	19	38990440	G	A	RYR1	missense variant	NM_000540	c.G7193A	p.R2398H	127	120	7	6%
No relapse	PDLB54	Ilumina-BWA+GATK(VarScan)	5	112162940	A	G	APC	missense variant	NM_000038	c.A1544G	p.N515S	440	231	209	48%
No relapse	PDLB54	Ilumina	15	74836289	T	TCAG	ARID3B	inframe insertion	NM_006465	c.T41609TCAG	p.-Q	163	115	48	29%
No relapse	PDLB54	Ilumina-BWA+GATK(VarScan)	7	2978389	T	G	CARD11	missense variant	NM_032415	c.T941G	p.E314A	285	157	128	45%
No relapse	PDLB54	Ilumina-BWA+GATK(VarScan)	16	3778591	C	T	CREBBP	missense variant	NM_004380	c.C6457T	p.G2153S	159	100	59	37%
No relapse	PDLB54	Ilumina-BWA+GATK(VarScan)	2	141597638	C	T	LRP1B	missense variant	NM_018557	c.C5131T	p.D1711N	317	193	124	39%
No relapse	PDLB54	Ilumina-BWA+GATK(VarScan)	1	120510210	A	G	NOTCH2	synonymous SNV	NM_001200001	c.A1299G	p.C433C	389	213	176	45%
No relapse	PDLB54	Ilumina-BWA+GATK(VarScan)	4	30724514	G	C	PCDH7	synonymous SNV	NM_001173523	c.G1470C	p.S490S	180	90	90	50%
No relapse	PDLB54	Ilumina-BWA+GATK(VarScan)	20	40944554	C	T	PTPRT	missense variant	NM_133170	c.C1948T	p.V650M	371	249	122	33%
No relapse	PDLB55	Ilumina	8	113249516	C	A	CSMD3	missense variant	NM_198123	c.C10530A	p.R3510S	48	28	20	42%
No relapse	PDLB55	Ilumina	X	41205580	C	T	DDX3X	missense variant	NM_001356	c.C1414T	p.H472Y	62	16	46	74%
No relapse	PDLB55	Ilumina	2	141625218	T	A	LRP1B	missense variant	NM_018557	c.T4520A	p.Q1507L	117	85	32	27%
No relapse	PDLB55	Ilumina-BWA+GATK(VarScan)	2	141625218	T	A	LRP1B	missense variant	NM_018557	c.T4520A	p.Q1507L	58	42	16	28%
No relapse	PDLB55	Ilumina-BWA+GATK(VarScan)	7	82580380	G	A	PCLO	missense variant	NM_033026	c.G9524A	p.A3175V	64	50	14	22%
No relapse	PDLB55	Ilumina	20	41419986	C	T	PTPRT	missense variant	NM_133170	c.C335T	p.R112H	54	42	12	22%
No relapse	PDLB55	Ilumina-BWA+GATK(VarScan)	6	152722305	T	G	SYNE1	missense variant	NM_182961	c.T6997G	p.N2333H	131	100	31	24%
No relapse	PDLB56	Ilumina	12	122460029	G	A	BCL7A	missense variant	NM_020993	c.G32A	p.R11K	37	27	10	27%
No relapse	PDLB56	Ilumina	16	3786733	ATATT	A	CREBBP	frameshift variant	NM_004380	c.4476-4477		254	160	94	37%
No relapse	PDLB56	Ilumina-BWA+GATK(VarScan)	8	113392599	A	G	CSMD3	missense variant	NM_198123	c.A6118G	p.F2040L	171	128	43	25%
No relapse	PDLB56	Ilumina-BWA+GATK(VarScan)	12	113496096	G	C	DTX1	missense variant	NM_004416	c.G99C	p.E33D	162	124	38	23%
No relapse	PDLB56	Ilumina-BWA+GATK(VarScan)	10	90774041	G	A	FAS	stopgain	NM_000043	c.G842A	p.W281*	186	97	89	48%
No relapse	PDLB56	Ilumina-BWA+GATK(VarScan)	7	128485102	G	A	FLNC	missense variant	NM_001458	c.G3583A	p.D1195N	182	81	101	55%
No relapse	PDLB56	Ilumina-BWA+GATK(VarScan)	1	240343474	G	A	FMN2	missense variant	NM_020066			42	33	9	21%
No relapse	PDLB56	Ilumina	7	151962290	C	G	KMT2C	missense variant	NM_170606	c.C1017G	p.K339N	507	448	59	12%
No relapse	PDLB56	Ilumina-BWA+GATK(VarScan)	2	141660510	C	T	LRP1B	missense variant	NM_018557	c.C3745T	p.G1249S	306	204	102	33%
No relapse	PDLB56	Ilumina-BWA+GATK(VarScan)	2	140990808	T	G	LRP1B	missense variant	NM_018557	c.T13747G	p.K4583Q	189	109	80	42%
No relapse	PDLB56	Ilumina-BWA+GATK(VarScan)	8	128750945	C	T	MYC	missense variant	NM_002467	c.C482T	p.S161L	90	68	22	24%
No relapse	PDLB56	Ilumina-BWA+GATK(VarScan)	7	82580317	C	T	PCLO	missense variant	NM_033026	c.C9587T	p.G3196E	243	90	153	63%
No relapse	PDLB56	Ilumina	7	106513286	C	T	PIK3CG	synonymous SNV	NM_002649	c.C2190T	p.H730	242	203	39	16%
No relapse	PDLB56	Ilumina	6	37138357	C	T	PIM1	synonymous SNV	NM_001243186	c.C279T	p.L93	114	101	13	11%
No relapse	PDLB56	Ilumina-BWA+GATK(VarScan)	3	47125398	C	G	SETD2	missense variant	NM_014159	c.C5872G	p.A1958P	266	130	136	51%
No relapse	PDLB56	Ilumina	16	4312429	G	A	TFAP4	splice region variant	NM_003223			88	65	23	26%
No relapse	PDLB57	Ilumina	11	102201887	C	A	BIRC3	synonymous SNV	NM_182962	c.C1239A	p.V413	552	488	64	12%
No relapse	PDLB57	Ilumina	14	102449712	A	G	DYNC1H1	splice region variant	NM_001376			178	161	17	10%
No relapse	PDLB57	Ilumina	2	186657545	G	A	FSIP2	synonymous SNV	NM_173651	c.G5949A	p.L1983	765	708	57	7%
No relapse	PDLB57	Ilumina	17	63052611	A	G	GNA13	missense variant	NM_006572	c.A101G	p.I34T	394	363	31	8%
No relapse	PDLB57	Ilumina	22	23230347	G	A	IGLL5	synonymous SNV	NM_001178126	c.G114A	p.L38	185	158	27	15%
No relapse	PDLB57	Ilumina-BWA+GATK(VarScan)	19	36223699	G	T	KMT2B	synonymous SNV	NM_014727	c.G6249T	p.T2083	145	66	79	54%
No relapse	PDLB57	Ilumina	6	37138272	G	A	PIM1	missense variant	NM_001243186	c.G194A	p.S65N	229	209	20	9%
No relapse	PDLB57	Ilumina-BWA+GATK(VarScan)	20	40980850	G	A	PTPRT	missense variant	NM_133170	c.G1636A	p.R546W	289	138	151	52%
No relapse	PDLB57	Ilumina	17	40475318	C	T	STAT3	missense variant	NM_139276	c.C1708T	p.D570N	540	496	44	8%
No relapse	PDLB58	Ilumina-BWA+GATK(VarScan)	5	112178033	A	T	APC	stopgain	NM_000038	c.A6742T	p.K2248*	539	249	290	54%
No relapse	PDLB58	Ilumina-BWA+GATK(VarScan)	18	60985756	G	A	BCL2	synonymous SNV	NM_000633	c.G144A	p.I48	201	122	79	39%
No relapse	PDLB58	Ilumina	18	60985678	G	A	BCL2	synonymous SNV	NM_000633	c.G222A	p.T74	41	22	19	46%
No relapse	PDLB58	Ilumina-BWA+GATK(VarScan)	18	60985644	G	A	BCL2	missense variant	NM_000633	c.G256A	p.L86F	62	34	28	45%
No relapse	PDLB58	Ilumina-BWA+GATK(VarScan)	18	60985435	C	T	BCL2	synonymous SNV	NM_000633	c.C465T	p.G155	405	300	105	26%
No relapse	PDLB58	Ilumina-BWA+GATK(VarScan)	12	92539257	C	T	BTG1	missense variant	NM_001731	c.C55T	p.V19M	313	100	213	68%
No relapse	PDLB58	Ilumina-BWA+GATK(VarScan)	1	117087098	C	T	CD58	missense variant	NM_001779	c.C199T	p.E67K	281	123	158	56%
No relapse	PDLB58	Ilumina-BWA+GATK(VarScan)	16	3786703	T	C	CREBBP	missense variant	NM_004380	c.T4508C	p.Y1503C	620	383	237	38%
No relapse	PDLB58	Ilumina	12	113496131	GGC	G	DTX1	frameshift variant	NM_004416	c.GGC135G	p.45	516	144	372	72%
No relapse	PDLB58	Ilumina	5	158526348	C	T	EBF1	splice region variant	NM_024007			322	155	167	52%
No relapse	PDLB58	Ilumina-BWA+GATK(VarScan)	7	148506437	G	A	EZH2	missense variant	NM_004456	c.G2075A	p.A692V	296	78	218	74%
No relapse	PDLB58	Ilumina-BWA+GATK(VarScan)	1	240374528	C	T	FMN2	missense variant	NM_020066	c.C4058T	p.A1353V	186	132	54	29%
No relapse	PDLB58	Ilumina-BWA+GATK(VarScan)	6	26056355	G	C	HIST1H1C	missense variant	NM_005319	c.G302C	p.A101G	614	323	291	47%
No relapse	PDLB58	Ilumina-BWA+GATK(VarScan)	22	23230437	C	T	IGLL5	splice region variant	NM_001178126	c.C204T	p.G68	86	23	63	73%
No relapse	PDLB58	Ilumina-BWA+GATK(VarScan)	22	23230318	C	T	IGLL5	synonymous SNV	NM_001178126	c.C85T	p.L29	127	55	72	57%
No relapse	PDLB58	Ilumina-BWA+GATK(VarScan)	22	23230312	C	T	IGLL5	synonymous SNV	NM_001178126	c.C79T	p.L27	126	59	67	53%
No relapse	PDLB58	Ilumina-BWA+GATK(VarScan)	22	23230311	G	A	IGLL5	synonymous SNV	NM_001178126	c.G78A	p.L26	126	58	68	54%
No relapse	PDLB58	Ilumina-BWA+GATK(VarScan)	22	23230310	T	G	IGLL5	missense variant	NM_001178126	c.T77G	p.L26R	126	58	68	54%
No relapse	PDLB58	Ilumina-BWA+GATK(VarScan)	22	23230234	A	T	IGLL5	missense variant	NM_001178126	c.A1T	p.M1L	69	29	40	58%
No relapse	PDLB58	Ilumina-BWA+GATK(VarScan)	16	85942671	T	C	IRF8	missense variant	NM_002163	c.T250C	p.C84R	648	394	254	39%
No relapse	PDLB58	Ilumina-BWA+GATK(VarScan)	12	49434391	G	A	KMT2D	stopgain	NM_003482	c.G7162A	p.Q2388*	178	134	44	25%
No relapse	PDLB58	Ilumina-BWA+GATK(VarScan)	12	49420241	G	A	KMT2D	stopgain	NM_003482	c.G15508A	p.Q5170*	1511	474	1037	69%
No relapse	PDLB58	Ilumina-BWA+GATK(VarScan)	15	52497211	G	A	MYO5C	synonymous SNV	NM_018728	c.G4671A	p.Y1557	403	186	217	54%
No relapse	PDLB58	Ilumina	9	139390800	AAG	A	NOTCH1	frameshift variant	NM_017617	c.AAG7390A	p.2464	101	63	38	38%
No relapse	PDLB58	Ilumina-BWA+GATK(VarScan)	1	176668562	T	C	PAPPA2	missense variant	NM_020318	c.T3073C	p.F1025L	372	188	184	49%
No relapse	PDLB58	Ilumina-BWA+GATK(VarScan)	6	37138345	G	A	PIM1	synonymous SNV	NM_001243186	c.G267A	p.E89	811	593	218	27%
No relapse	PDLB58	Ilumina-BWA+GATK(VarScan)	11	111249886	C	G	POU2AF1	splice region variant	NM_006235			243	131	112	46%
No relapse	PDLB58	Ilumina-BWA+GATK(VarScan)	6	134494605	C	T	SGK1	missense variant	NM_001143676	c.C613T	p.G205R	220	96	124	56%
No relapse	PDLB58	Ilumina-BWA+GATK(VarScan)	12	57498260	G	C	STAT6	missense variant	NM_003153	c.G1199C	p.P400R	309	248	61	20%
No relapse	PDLB59	Ilumina-BWA+GATK(VarScan)	16	2358593	G	C	ABCA3	synonymous SNV	NM_001089	c.G1143C	p.L381	158	92	66	42%
No relapse	PDLB59	Ilumina	1	27105921	G	A	ARID1A	stopgain	NM_006015	c.G5532A	p.W1844*	331	272	59	18%
No relapse	PDLB59	Ilumina-BWA+GATK(VarScan)	18	60985833	G	A	BCL2	synonymous SNV	NM_000633	c.G67A	p.L23	309	232	77	25%
No relapse	PDLB59	Ilumina-BWA+GATK(VarScan)	18	60985803	C	T	BCL2	missense variant	NM_000633	c.C97T	p.G33R	270	213	57	21%
No relapse	PDLB59	Ilumina-BWA+GATK(VarScan)	18	60985725	G	A	BCL2	missense variant	NM_000633	c.G175A	p.P59S	120	75	45	38%
No relapse	PDLB59	Ilumina-BWA+GATK(VarScan)	18	60985724	G	A	BCL2	missense variant	NM_000633	c.G176A	p.P59L	116	76	40	34%
No relapse	PDLB59	Ilumina-BWA+GATK(VarScan)	18	60985639	G	C	BCL2	missense variant	NM_000633	c.G261C	p.S87R	73	46	27	37%
No relapse	PDLB59	Ilumina-BWA+GATK(VarScan)	18	60985508	G	A	BCL2	missense variant	NM_000633	c.G392A	p.A131V	280	175	105	38%
No relapse	PDLB59	Ilumina-BWA+GATK(VarScan)	18	60985435	C	G	BCL2	synonymous SNV	NM_000633	c.C465G	p.G155	243	164	79	33%
No relapse	PDLB59	Ilumina-BWA+GATK(VarScan)	X	100604892	A	T	BTK	missense variant	NM_000061	c.A1961T	p.V654D	121	36	85	70%
No relapse	PDLB59	Ilumina-BWA+GATK(VarScan)	16	3788618	G	A	CREBBP	missense variant	NM_004380	c.G4336A	p.R1446C	241	170	71	29%
No relapse	PDLB59	Ilumina-BWA+GATK(VarScan)	11	128391824	C	T	ETS1	synonymous SNV	NM_001162422	c.C66T	p.E22E	71	52	19	27%
No relapse	PDLB59	Ilumina-BWA+GATK(VarScan)	7	148508727	T	A	EZH2	missense variant	NM_004456	c.T1937A	p.Y646F	198	146	52	26%
No relapse	PDLB59	Ilumina-BWA+GATK(VarScan)	22	23230278	G	A	IGLL5	synonymous SNV	NM_001178126	c.G45A	p.E15	143	90	53	37%
No relapse	PDLB59	Ilumina	12	49445843	T	C	KMT2D	synonymous SNV	NM_003482	c.T1623C	p.E541	230	213	17	7%
No relapse	PDLB59	Ilumina	12	49445798	C	A	KMT2D	synonymous SNV	NM_003482	c.C1668A	p.P556	269	245	24	9%
No relapse	PDLB59	Ilumina	12	49415900	CCCCA	C	KMT2D	frameshift variant	NM_003482	c.16445-16446	p.5482	317	134	183	58%
No relapse	PDLB59	Ilumina-BWA+GATK(VarScan)	3	38182032	C	G	MYD88	missense variant	NM_001172568	c.C521G	p.S174C	119	95	24	20%
No relapse	PDLB59	Ilumina-BWA+GATK(VarScan)	1	9776596	G	A	PIK3CD	synonymous SNV	NM_005026	c.G699A	p.V233	250	136	114	46%
No relapse	PDLB59	Ilumina-BWA+GATK(VarScan)	6	37138786	G	C	PIM1	synonymous SNV	NM_001243186	c.G492C	p.R164	213	158	55	26%
No relapse	PDLB59	Ilumina-BWA+GATK(VarScan)	6	37138577	G	T	PIM1	missense variant	NM_001243186	c.G384T	p.Q128H	181	143	38	21%
No relapse	PDLB59	Ilumina-BWA+GATK(VarScan)	6	37138576	A	T	PIM1	missense variant	NM_001243186	c.A383T	p.Q128L	187	147	40	21%
No relapse	PDLB59	Ilumina	10	89690790	ACTTTACTTTT	A	PTEN	splice region variant	NM_000314			307	179	128	42%
No relapse	PDLB59	Ilumina-BWA+GATK(VarScan)	6	134495159	G	C	SGK1	missense variant	NM_001143676	c.G497C	p.A166G	143	101	42	29%
No relapse	PDLB59	Ilumina-BWA+GATK(VarScan)	9	93641149	A	C	SYK	missense variant	NM_003177	c.A1495C	p.N499H	350	265	85	24%
No relapse	PDLB59	Ilumina	6	75965960	A	AT	TMEM30A	frameshift variant	NM_018247	c.943-944	p.315	275	207	68	25%
No relapse	PDLB59	Ilumina-BWA+GATK(VarScan)	6	138196032	C	T	TNFAIP3	stopgain	NM_006290	c.C346T	p.Q116*	255	165	90	35%
Relapse	PDLB60	Ilumina	7	2979501	T	G	CARD11	missense variant	NM_032415	c.T746G	p.Q249P	374	309	65	17%
Relapse	PDLB60	Ilumina	1	109806727	G	A	CELSR2	missense variant	NM_001408	c.G5029A	p.V1677M	63	57	6	10%
Relapse	PDLB60	Ilumina	16	3788651	C	T	CREBBP	missense variant	NM_004380	c.C4303T	p.D1435N	425	356	69	16%
Relapse	PDLB60	Ilumina	16	3781940	T	A	CREBBP	splice region variant	NM_004380			84	71	13	15%
Relapse	PDLB60	Ilumina-BWA+GATK(VarScan)	X	41204715	C	G	DDX3X	missense variant	NM_001356	c.C1229G	p.S410C	294	133	161	55%
Relapse	PDLB60	Ilumina	7	148508728	A	T	EZH2	missense variant	NM_004456	c.A1936T	p.Y646N	339	279	60	18%
Relapse	PDLB60	Ilumina-BWA+GATK(VarScan)	1	240256312	C	T	FMN2	synonymous SNV	NM_020066	c.C903T	p.V301	57	34	23	40%
Relapse	PDLB60	Ilumina	2	186667382	C	T	FSIP2	missense variant	NM_173651	c.C13616T	p.S4539F	674	571	103	15%
Relapse	PDLB60	Ilumina	22	23235981	C	G	IGLL5	missense variant	NM_001178126	c.C308G	p.T103S	139	123	16	12%
Relapse	PDLB60	Ilumina-BWA+GATK(VarScan)	22	23230321	G	A	IGLL5	missense variant	NM_001178126	c.G88A	p.G30S	116	84	32	28%
Relapse	PDLB60	Ilumina-BWA+GATK(VarScan)	12	49421078	G	A	KMT2D	stopgain	NM_003482	c.G14671A	p.Q4891*	55	40	15	27%
Relapse	PDLB60	Ilumina	12	49416058	C	T	KMT2D	splice region variant	NM_003482			318	277	41	13%
Relapse	PDLB60	Ilumina-BWA+GATK(VarScan)	16	81819708	C	T	PLCG2	synonymous SNV	NM_002661	c.C114T	p.P38	265	132	133	50%
Relapse	PDLB60	Ilumina	16	11348992	A	T	SOCS1	missense variant	NM_003745	c.A344T	p.L115H	236	191	45	19%
Relapse	PDLB60	Ilumina-BWA+GATK(VarScan)	16	11348959	A	G	SOCS1	missense variant	NM_003745	c.A377G	p.I126T	226	183	43	19%
Relapse	PDLB60	Ilumina	12	57496661	T	C	STAT6	missense variant	NM_003153	c.T1256C	p.D419G	385	313	72	19%
Relapse	PDLB60	Ilumina-BWA+GATK(VarScan)	1	2489847	A	C	TNFRSF14	missense variant	NM_001297605	c.A244C	p.T82P	63	43	20	32%
Relapse	PDLB61	Ilumina-BWA+GATK(VarScan)	12	92539252	G	A	BTG1	synonymous SNV	NM_001731	c.G60A	p.S20	203	123	80	39%
Relapse	PDLB61	Ilumina	17	62007592	AAG	A	CD79B	frameshift variant	NM_001039933	c.AAG274A	p.92	263	203	60	23%
Relapse	PDLB61	Ilumina-BWA+GATK(VarScan)	17	62006799	A	G	CD79B	missense variant	NM_001039933	c.A589G	p.Y197H	157	65	92	59%
Relapse	PDLB61	Ilumina	22	41574510	TCATCAG	T	EP300	inframe deletion	NM_001429	c.6796-6798	p.Q2266-	203	115	88	43%
Relapse	PDLB61	Ilumina-BWA+GATK(VarScan)	2	141773319	A	C	LRP1B	missense variant	NM_018557	c.A2136C	p.C712W	157	110	47	30%
Relapse	PDLB61	Ilumina-BWA+GATK(VarScan)	2	141660657	G	T	LRP1B	missense variant	NM_018557	c.G3598T	p.P1200T	148	106	42	28%
Relapse	PDLB61	Ilumina-BWA+GATK(VarScan)	2	141660604	A	G	LRP1B	synonymous SNV	NM_018557	c.A3651G	p.Y1217	154	113	41	27%
Relapse	PDLB61	Ilumina-BWA+GATK(VarScan)	3	38182641	T	C	MYD88	stoploss	NM_001172568	c.T794C	p.L265P	87	58	29	33%
Relapse	PDLB61	Ilumina-BWA+GATK(VarScan)	7	82544102	T	C	PCLO	synonymous SNV	NM_033026	c.T13200C	p.E4400	226	172	54	24%
Relapse	PDLB61	Ilumina-BWA+GATK(VarScan)	1	9782167	C	T	PIK3CD	synonymous SNV	NM_005026	c.C2190T	p.H730	153	109	44	29%
Relapse	PDLB61	Ilumina-BWA+GATK(VarScan)	6	37141867	G	A	PIM1	missense variant	NM_001243186	c.G1215A	p.405	174	125	49	28%
Relapse	PDLB61	Ilumina-BWA+GATK(VarScan)	6	37138900	G	T	PIM1	splice region variant	NM_001243186			77	49	28	36%
Relapse	PDLB61	Ilumina-BWA+GATK(VarScan)	6	37138799	G	A	PIM1	missense variant	NM_001243186	c.G505A	p.G169R	147	78	69	47%
Relapse	PDLB61	Ilumina	6	37138558	AGGAGCCCCTGGAGTCGCAGTACCAGGTGGGCCCGCTACAGGAGCCCCTGGAGTCGCAGTACCAGGTGGGCCCGCTACT	A	PIM1	inframe deletion	NM_001243186	c.366-404		108	102	6	6%
Relapse	PDLB61	Ilumina	6	37138544	C	G	PIM1	splice region variant	NM_001243186			89	70	19	21%
Relapse	PDLB61	Ilumina-BWA+GATK(VarScan)	6	37138350	G	A	PIM1	missense variant	NM_001243186	c.G272A	p.G91E	183	121	62	34%
Relapse	PDLB61	Ilumina-BWA+GATK(VarScan)	6	37138308	G	A	PIM1	missense variant	NM_001243186	c.G230A	p.S77N	172	108	64	37%
Relapse	PDLB61	Ilumina	6	106553280	G	GC	PRDM1	frameshift variant	NM_001198	c.1245-1246		150	85	65	43%
Relapse	PDLB61	Ilumina-BWA+GATK(VarScan)	6	159463282	G	A	TAGAP	splice region variant	NM_054114			148	91	57	39%
Relapse	PDLB61	Ilumina-BWA+GATK(VarScan)	X	12994363	A	T	TMSB4X	splice region variant	NM_021109			72	20	52	72%
No relapse	PDLB62	Ilumina-BWA+GATK(VarScan)	16	11010283	C	T	CIITA	missense variant	NM_000246	c.C3029T	p.T1010I	345	173	172	50%
No relapse	PDLB62	Ilumina	16	3817850	G	A	CREBBP	stopgain	NM_004380	c.G3121A	p.Q1041*	745	613	132	18%
No relapse	PDLB62	Ilumina	16	3788618	G	A	CREBBP	missense variant	NM_004380	c.G4336A	p.R1446C	517	431	86	17%
No relapse	PDLB62	Ilumina	8	113253945	T	G	CSMD3	splice region variant	NM_198123			402	330	72	18%
No relapse	PDLB62	Ilumina	7	148508728	A	T	EZH2	missense variant	NM_004456	c.A1936T	p.Y646N	463	393	70	15%
No relapse	PDLB62	Ilumina-BWA+GATK(VarScan)	1	240370947	G	A	FMN2	synonymous SNV	NM_020066	c.G2835A	p.P945	334	197	137	41%
No relapse	PDLB62	Ilumina-BWA+GATK(VarScan)	4	30723309	C	A	PCDH7	synonymous SNV	NM_001173523	c.C265A	p.R89	823	448	375	46%
No relapse	PDLB62	Ilumina	6	37138375	G	A	PIM1	synonymous SNV	NM_001243186	c.G297A	p.S99	1062	939	123	12%
No relapse	PDLB62	Ilumina	16	81902826	C	T	PLCG2	missense variant	NM_002661	c.C487T	p.L163F	491	252	239	49%
No relapse	PDLB62	Ilumina-BWA+GATK(VarScan)	12	57498330	C	G	STAT6	missense variant	NM_003153	c.C1129G	p.E377Q	230	142	88	38%
No relapse	PDLB62	Ilumina-BWA+GATK(VarScan)	4	1944125	T	G	WHSC1	synonymous SNV	NM_133334	c.T1941G	p.T647T	326	165	161	49%
No relapse	PDLB63	Ilumina	11	108198483	A	T	ATM	nonsense	NM_000051	c.A7087T	p.K2363*	395	241	154	39%
No relapse	PDLB63	Ilumina	15	45003745	A	T	B2M	missense variant	NM_004048	c.A1T	p.M1L	255	180	75	29%
No relapse	PDLB63	Ilumina	18	60985890	C	T	BCL2	missense variant	NM_000633	c.C535T	p.A4T	261	209	52	20%
No relapse	PDLB63	Ilumina	18	60985833	G	A	BCL2	synonymous SNV	NM_000633	c.G67A	p.L23	362	285	77	21%
No relapse	PDLB63	Ilumina	18	60985501	C	T	BCL2	synonymous SNV	NM_000633	c.C399T	p.V133	313	229	84	27%
No relapse	PDLB63	Ilumina	18	60985330	C	G	BCL2	missense variant	NM_000633	c.C570G	p.Q190H	176	158	18	10%
No relapse	PDLB63	Ilumina	16	3781323	AAGAAGG	A	CREBBP	nonframeshift deletion	NM_004380	c.5039-5041	p.S1680	376	300	76	20%
No relapse	PDLB63	Ilumina	7	111395665	A	G	DOCK4	splice region variant	NM_014705			364	265	99	27%
No relapse	PDLB63	Ilumina	13	41240279	G	A	FOXO1	missense variant	NM_002015	c.G71A	p.T24I	81	56	25	31%
No relapse	PDLB63	Ilumina	17	63014407	T	G	GNA13	missense variant	NM_006572	c.T525G	p.K175N	234	169	65	28%
No relapse	PDLB63	Ilumina	6	26156856	A	T	HIST1H1E	missense variant	NM_005321	c.A238T	p.I80F	500	437	63	13%
No relapse	PDLB63	Ilumina	1	120509065	T	G	NOTCH2	missense variant	NM_024408	c.T1501G	p.N501H	337	158	179	53%
No relapse	PDLB63	Ilumina	19	11145816	C	T	SMARCA4	splice region variant	NM_001128849	c.C70T		185	140	45	24%
No relapse	PDLB63	Ilumina	6	152655395	T	A	SYNE1	missense variant	NM_182961	c.T12542A	p.K4181I	200	124	76	38%
No relapse	PDLB63	Ilumina	1	2488123	G	A	TNFRSF14	nonsense	NM_003820	c.G20A	p.W7*	205	112	93	45%
No relapse	PDLB64	Ilumina	17	62006836	C	T	CD79B	splice region variant	NM_001039933	c.238-1		106	71	35	33%
No relapse	PDLB64	Ilumina	12	113496205	G	A	DTX1	missense variant	NM_004416	c.G208A	p.V70M	371	309	62	17%
No relapse	PDLB64	Ilumina	12	113496132	C	T	DTX1	synonymous SNV	NM_004416	c.C135T	p.C45	514	400	114	22%
No relapse	PDLB64	Ilumina	12	113496096	G	C	DTX1	missense variant	NM_004416	c.G99C	p.E33D	502	375	127	25%
No relapse	PDLB64	Ilumina	7	128481305	C	A	FLNC	missense variant	NM_001458	c.C1895A	p.P632H	504	268	236	47%
No relapse	PDLB64	Ilumina	19	19260223	G	A	MEF2B	missense variant	NM_001145785	c.G70A	p.R24W	224	161	63	28%
No relapse	PDLB64	Ilumina	6	44229491	C	T	NFKBIE	missense variant	NM_004556	c.C980T	p.G327D	333	270	63	19%
No relapse	PDLB64	Ilumina	7	82538222	A	G	PCLO	missense variant	NM_033026	c.A13408G	p.S4470P	573	304	269	47%
No relapse	PDLB64	Ilumina	6	37138805	C	G	PIM1	missense variant	NM_001243186	c.C511G	p.L171V	462	360	102	22%
No relapse	PDLB64	Ilumina	16	11348908	C	T	SOCS1	missense variant	NM_003745	c.C428T	p.S143N	402	295	107	27%
No relapse	PDLB64	Ilumina	4	106155540	GAAAGGAAAGA	G	TET2	frameshift deletion	NM_001127208	c.442-446	p.Lys148fs	369	275	94	25%
No relapse	PDLB64	Ilumina	X	12994913	C	T	TMSB4X	nonsense	NM_021109	c.C205T	p.Q40*	133	76	57	43%
No relapse	PDLB64	Ilumina	X	12994452	A	G	TMSB4X	synonymous SNV	NM_021109	c.A394G	p.Q24	141	88	53	38%
No relapse	PDLB64	Ilumina	X	118708863	G	C	UBE2A	splice region variant	NM_003336	c.45-1		174	62	112	64%
No relapse	PDLB64	Ilumina	11	32456566	G	A	WT1	missense variant	NM_024426	c.G326A	p.A109V	82	54	28	34%
Relapse	PDLB65	Ilumina	1	27107152	G	T	ARID1A	nonsense	NM_006015	c.G6763T	p.E2255*	1087	955	132	12%
Relapse	PDLB65	Ilumina	16	3786750	G	C	CREBBP	missense variant	NM_004380	c.G4461C	p.H1487Q	485	321	164	34%
Relapse	PDLB65	Ilumina	8	113702128	G	C	CSMD3	missense variant	NM_198123	c.G2124C	p.N708K	738	575	163	22%
Relapse	PDLB65	Ilumina	12	49441780	G	A	KMT2D	nonsense	NM_003482	c.G4204A	p.Q1402*	662	376	286	43%
No relapse	PDLB66	Ilumina	15	25924813	G	T	ATP10A	missense variant	NM_024490	c.G4175T	p.A1392D	397	305	92	23%
No relapse	PDLB66	Ilumina	7	2979495	A	G	CARD11	missense variant	NM_032415	c.A752G	p.L251P	1645	1145	500	30%
No relapse	PDLB66	Ilumina	1	117086990	A	C	CD58	missense variant	NM_001779	c.A307C	p.Y103D	1690	1045	645	38%
No relapse	PDLB66	Ilumina	7	148508728	A	T	EZH2	missense variant	NM_004456	c.A1936T	p.Y646H	1727	1407	320	19%
No relapse	PDLB66	Ilumina	10	90773957	G	A	FAS	missense variant	NM_000043	c.G758A	p.G253D	1751	1445	306	17%
No relapse	PDLB66	Ilumina	16	85954885	CT	C	IRF8	frameshift deletion	NM_002163	c.1279-1279	p.Ter427fs	1089	872	217	20%
No relapse	PDLB66	Ilumina	15	52511958	T	A	MYO5C	missense variant	NM_018728	c.T3783A	p.R1261S	1708	1186	522	31%
No relapse	PDLB66	Ilumina	19	38934865	C	T	RYR1	synonymous SNV	NM_000540	c.C1041T	p.D167	536	263	273	51%
No relapse	PDLB66	Ilumina	11	32456322	G	A	WT1	synonymous SNV	NM_024426	c.G570A	p.S190	636	483	153	24%
No relapse	PDLB67	Ilumina	11	108235935	C	G	ATM	missense variant	NM_000051	c.C8977G	p.R2993G	993	357	636	64%
No relapse	PDLB67	Ilumina	15	45003780	ACACT	A	B2M	frameshift deletion	NM_004048	c.37-38	p.Leu15fs	267	112	155	58%
No relapse	PDLB67	Ilumina	18	60985892	T	A	BCL2	missense variant	NM_000633	c.T172A	p.H3L	541	446	95	18%
No relapse	PDLB67	Ilumina	18	60985881	T	C	BCL2	missense variant	NM_000633	c.T10C	p.T7A	607	498	109	18%
No relapse	PDLB67	Ilumina	18	60985800	C	T	BCL2	missense variant	NM_000633	c.C100T	p.D34H	594	466	128	22%
No relapse	PDLB67	Ilumina	18	60985644	G	A	BCL2	missense variant	NM_000633	c.G256A	p.L86F	181	141	40	22%
No relapse	PDLB67	Ilumina	18	60985591	G	C	BCL2	missense variant	NM_000633	c.G309C	p.D103E	441	228	213	48%
No relapse	PDLB67	Ilumina	18	60985568	T	C	BCL2	missense variant	NM_000633	c.T332C	p.D111G	589	439	150	25%
No relapse	PDLB67	Ilumina	18	60985509	C	T	BCL2	missense variant	NM_000633	c.C391T	p.A131T	982	789	193	20%
No relapse	PDLB67	Ilumina	18	60985507	G	A	BCL2	synonymous SNV	NM_000633	c.G393A	p.A131	990	795	195	20%
No relapse	PDLB67	Ilumina	18	60985417	G	A	BCL2	synonymous SNV	NM_000633	c.G483A	p.S161	1058	561	497	47%
No relapse	PDLB67	Ilumina	16	3842031	A	T	CREBBP	nonsense	NM_004380	c.A1281T	p.C427*	1026	612	414	40%
No relapse	PDLB67	Ilumina	16	3788653	A	T	CREBBP	missense variant	NM_004380	c.A4301T	p.L1434Q	983	611	372	38%
No relapse	PDLB67	Ilumina	5	158524083	TTC	T	EBF1	frameshift deletion	NM_024007	c.189-189	p.Lys64fs	947	441	506	53%
No relapse	PDLB67	Ilumina	7	148508740	A	G	EZH2	missense variant	NM_004456	c.A1924G	p.F642L	1204	396	808	67%
No relapse	PDLB67	Ilumina	2	48046201	C	T	FBXO11	missense variant	NM_001190274	c.C1814T	p.G605E	852	494	358	42%
No relapse	PDLB67	Ilumina	12	49443773	TGTGA	T	KMT2D	frameshift deletion	NM_003482	c.3596-3597	p.Leu1199fs	1071	912	159	15%
No relapse	PDLB67	Ilumina	7	82580638	A	T	PCLO	missense variant	NM_033026	c.A9266T	p.V3089D	1077	766	311	29%
No relapse	PDLB67	Ilumina	7	106520022	G	A	PIK3CG	missense variant	NM_002649	c.G2450A	p.C817Y	1657	1265	392	24%
No relapse	PDLB67	Ilumina	6	134495182	A	C	SGK1	synonymous SNV	NM_001143676	c.A474C	p.P158	464	314	150	32%
No relapse	PDLB67	Ilumina	6	134495141	A	C	SGK1	splice region variant	NM_001143676	c.513+2		428	285	143	33%
No relapse	PDLB67	Ilumina	6	134494274	C	G	SGK1	missense variant	NM_001143676	c.C721G	p.E241Q	754	485	269	36%
No relapse	PDLB67	Ilumina	X	12994468	C	T	TMSB4X	missense variant	NM_021109	c.C70T	p.P30S	1324	1145	179	14%
No relapse	PDLB68	Ilumina-BWA+GATK(VarScan)	8	113421194	T	C	CSMD3	synonymous SNV	NM_052900	c.A5151G	p.P1717P	54	11	15	24%
No relapse	PDLB68	Ilumina-BWA+GATK(VarScan)	6	27835016	G	C	HIST1H1B	missense variant	NM_005322	c.C292G	p.Q98E	42	10	20	32%
No relapse	PDLB68	Ilumina-BWA+GATK(VarScan)	6	26156969	G	C	HIST1H1E	missense variant	NM_005321	c.G351C	p.K117N	155	24	8	5%
No relapse	PDLB68	Ilumina-BWA+GATK(VarScan)	7	82582940	T	G	PCLO	missense variant	NM_014510	c.A7329C	p.L2443F	58	13	12	18%
No relapse	PDLB68	Ilumina-BWA+GATK(VarScan)	6	37139203	G	C	PIM1	missense variant	NM_001243186	c.G816C	p.E272D	300	77	56	17%
No relapse	PDLB68	Ilumina-BWA+GATK(VarScan)	20	49195772	G	C	PTPN1	missense variant	NM_001278618	c.G551C	p.R184P	317	50	67	17%
No relapse	PDLB68	Ilumina-BWA+GATK(VarScan)	1	237982417	T	C	RYR2	missense variant	NM_001035	c.T14515C	p.Y4839H	126	33	47	27%
No relapse	PDLB68	Ilumina-BWA+GATK(VarScan)	1	237982450	T	G	RYR2	missense variant	NM_001035	c.T14548G	p.F4850V	113	34	35	25%
No relapse	PDLB68	Ilumina-BWA+GATK(VarScan)	6	134495673	G	A	SGK1	missense variant	NM_001143677	c.C212T	p.A71V	75	21	19	19%
No relapse	PDLB68	Ilumina-BWA+GATK(VarScan)	16	11348670	T	G	SOCS1					183	18	40	18%
No relapse	PDLB68	Ilumina-BWA+GATK(VarScan)	16	11348808	C	G	SOCS1	missense variant	NM_003745	c.G528C	p.E176D	215	53	44	17%
No relapse	PDLB68	Ilumina-BWA+GATK(VarScan)	16	11348875	T	C	SOCS1	missense variant	NM_003745	c.A461G	p.Y154C	244	54	56	19%
No relapse	PDLB68	Ilumina-BWA+GATK(VarScan)	16	11348945	G	A	SOCS1	stopgain	NM_003745	c.C391T	p.Q131X	342	58	176	33%
No relapse	PDLB68	Ilumina-BWA+GATK(VarScan)	16	11348989	C	T	SOCS1	missense variant	NM_003745	c.G347A	p.S116N	387	51	80	18%
No relapse	PDLB68	Ilumina-BWA+GATK(VarScan)	16	11349146	A	C	SOCS1	missense variant	NM_003745	c.T190G	p.Y64D	96	25	52	37%
No relapse	PDLB68	Ilumina-BWA+GATK(VarScan)	16	11349243	G	A	SOCS1	synonymous SNV	NM_003745	c.C93T	p.S31S	213	14	55	20%
No relapse	PDLB68	Ilumina-BWA+GATK(VarScan)	16	11349329	C	G	SOCS1	missense variant	NM_003745	c.G7C	p.A3P	272	43	40	13%
No relapse	PDLB68	Ilumina-BWA+GATK(VarScan)	17	7577538	C	T	TP53	missense variant	NM_001126115	c.G347A	p.R116Q	241	47	186	46%
No relapse	PDLB68	Ilumina-BWA+GATK(VarScan)	12	122437709	A	C	WDR66	missense variant	NM_144668	c.A3094C	p.K1032Q	146	36	38	19%
No relapse	PDLB69	Ilumina-BWA+GATK(VarScan)	18	60985465	C	-	BCL2	frameshift deletion	NM_000633	c.435delG	p.G145fs	321	89	47	12%
No relapse	PDLB69	Ilumina-BWA+GATK(VarScan)	18	60985405	C	A	BCL2	missense variant	NM_000633	c.G495T	p.E165D	344	83	63	16%
No relapse	PDLB69	Ilumina-BWA+GATK(VarScan)	18	60985514	C	T	BCL2	missense variant	NM_000633	c.G386A	p.R129H	282	58	67	19%
No relapse	PDLB69	Ilumina-BWA+GATK(VarScan)	18	60985689	G	A	BCL2	missense variant	NM_000633	c.C211T	p.P71S	49	28	8	14%
No relapse	PDLB69	Ilumina-BWA+GATK(VarScan)	18	60985694	G	A	BCL2	missense variant	NM_000633	c.C206T	p.T69I	52	29	10	16%
No relapse	PDLB69	Ilumina-BWA+GATK(VarScan)	12	92539270	C	G	BTG1	missense variant	NM_001731	c.G42C	p.E14D	199	57	50	18%
No relapse	PDLB69	Ilumina-BWA+GATK(VarScan)	22	41566503	CAAGCGACT	-	EP300	nonframeshift deletion	NM_001362843	c.4302_4310del	p.1434_1437del	256	95	44	14%
No relapse	PDLB69	Ilumina-BWA+GATK(VarScan)	6	26157120	A	T	HIST1H1E	stopgain	NM_005321	c.A502T	p.K168X	94	19	41	29%
No relapse	PDLB69	Ilumina-BWA+GATK(VarScan)	12	49425121	GAGC	-	KMT2D	frameshift deletion	NM_003482	c.13364_13367del	p.R4455fs	182	39	106	37%
No relapse	PDLB69	Ilumina-BWA+GATK(VarScan)	3	38182292	G	A	MYD88	missense variant	NM_001172566	c.G373A	p.A125T	166	39	39	19%
No relapse	PDLB69	Ilumina-BWA+GATK(VarScan)	3	73433667	C	G	PDZRN3	missense variant	NM_001303139	c.G1144C	p.E382Q	379	92	24	6%
No relapse	PDLB69	Ilumina-BWA+GATK(VarScan)	19	38976402	C	T	RYR1	missense variant	NM_000540	c.C5107T	p.P1703S	218	31	181	46%
No relapse	PDLB69	Ilumina-BWA+GATK(VarScan)	16	11348985	C	A	SOCS1	synonymous SNV	NM_003745	c.G351T	p.V117V	143	15	132	52%
No relapse	PDLB69	Ilumina-BWA+GATK(VarScan)	X	12994450	C	T	TMSB4X	stopgain	NM_021109	c.C70T	p.Q24X	93	22	23	19%
Relapse	PDLB70	Ilumina-BWA+GATK(VarScan)	1	27099110	T	-	ARID1A	frameshift deletion	NM_006015	c.3526delT	p.L1176fs	135	23	52	28%
Relapse	PDLB70	Ilumina-BWA+GATK(VarScan)	18	60985549	G	A	BCL2	synonymous SNV	NM_000633	c.C351T	p.S117S	288	53	107	28%
Relapse	PDLB70	Ilumina-BWA+GATK(VarScan)	7	2983790	GTGACATTTGTTTCCCCCGGGTCACCCTGGCGGAGTAGCCCTTGGGCACCCCTCACCTCGA	-	CARD11	frameshift deletion	NM_032415	c.680_684del	p.L227fs	63	9	8	12%
Relapse	PDLB70	Ilumina-BWA+GATK(VarScan)	7	2984157	CGTGGC	-	CARD11	nonframeshift deletion	NM_032415	c.368_373del	p.123_125del	89	58	63	39%
Relapse	PDLB70	Ilumina-BWA+GATK(VarScan)	16	3820678	G	A	CREBBP	stopgain	NM_001079846	c.C2659T	p.Q887X	139	15	246	66%
Relapse	PDLB70	Ilumina-BWA+GATK(VarScan)	11	128332332	T	A	ETS1	missense variant	NM_001162422	c.A602T	p.D201V	425	87	178	29%
Relapse	PDLB70	Ilumina-BWA+GATK(VarScan)	12	49432126	C	-	KMT2D	frameshift deletion	NM_003482	c.9013delG	p.D3005fs	250	67	111	29%
Relapse	PDLB70	Ilumina-BWA+GATK(VarScan)	6	138192624	G	A	TNFAIP3	missense variant	NM_001270507	c.G260A	p.R87Q	71	24	54	46%
Relapse	PDLB70	Ilumina-BWA+GATK(VarScan)	1	2491337	G	A	TNFRSF14	missense variant	NM_001297605	c.G380A	p.C127Y	239	44	476	67%
Relapse	PDLB70	Ilumina-BWA+GATK(VarScan)	17	7576539	A	G	TP53	stoploss	NM_001126117	c.T643C	p.X215Q	74	23	9	10%
No relapse	PDLB71	Ilumina-BWA+GATK(VarScan)	18	60985384	G	A	BCL2	synonymous SNV	NM_000633	c.C516T	p.N172N	665	604	61	9%
No relapse	PDLB71	Ilumina-BWA+GATK(VarScan)	18	60985800	C	T	BCL2	missense variant	NM_000633	c.G100A	p.D34N	368	334	34	9%
No relapse	PDLB71	Ilumina-BWA+GATK(VarScan)	7	128488063	A	T	FLNC	synonymous SNV	NM_001127487	c.A4521T	p.P1507P	890	458	432	49%
No relapse	PDLB71	Ilumina-BWA+GATK(VarScan)	12	49420217	A	G	KMT2D	missense variant	NM_003482	c.T15532C	p.F5178L	1034	936	98	9%
No relapse	PDLB71	Ilumina-BWA+GATK(VarScan)	12	49426734	C	A	KMT2D	missense variant	NM_003482	c.G11754T	p.Q3918H	398	202	196	49%
No relapse	PDLB71	Ilumina-BWA+GATK(VarScan)	12	49432623	G	C	KMT2D	stopgain	NM_003482	c.C8516G	p.S2839X	568	513	52	9%
No relapse	PDLB71	Ilumina-BWA+GATK(VarScan)	19	38949786	G	A	RYR1	missense variant	NM_000540	c.G2168A	p.G723E	722	668	52	7%
No relapse	PDLB71	Ilumina-BWA+GATK(VarScan)	6	138200095	CACGC	-	TNFAIP3	frameshift deletion	NM_001270507	c.1513_1517del	p.H505fs	717	610	107	15%
No relapse	PDLB71	Ilumina-BWA+GATK(VarScan)	1	2489189	-	C	TNFRSF14	frameshift insertion	NM_001297605	c.95dupC	p.A32fs	711	662	47	7%
No relapse	PDLB72	Ilumina-BWA+GATK(VarScan)	8	114449039	T	G	CSMD3	missense variant	NM_001363185	c.A45C	p.K15N	463	276	187	40%
No relapse	PDLB72	Ilumina-BWA+GATK(VarScan)	6	94066529	A	T	EPHA7	missense variant	NM_001288629	c.T1230A	p.N410K	127	106	21	17%
No relapse	PDLB72	Ilumina-BWA+GATK(VarScan)	3	57994392	A	G	FLNB	missense variant	NM_001164317	c.A101G	p.N34S	141	118	23	16%
No relapse	PDLB72	Ilumina-BWA+GATK(VarScan)	22	23230327	G	A	IGLL5	missense variant	NM_001178126	c.G94A	p.A32T	245	119	125	51%
No relapse	PDLB72	Ilumina-BWA+GATK(VarScan)	22	23230330	A	G	IGLL5	missense variant	NM_001178126	c.A97G	p.M33V	246	122	124	50%
No relapse	PDLB72	Ilumina-BWA+GATK(VarScan)	22	23230396	T	G	IGLL5	missense variant	NM_001178126	c.T163G	p.S55A	198	97	101	51%
No relapse	PDLB72	Ilumina-BWA+GATK(VarScan)	7	151960176	C	T	KMT2C	synonymous SNV	NM_170606	c.G1224A	p.T408T	76	42	34	45%
No relapse	PDLB72	Ilumina-BWA+GATK(VarScan)	14	35873777	A	T	NFKBIA	missense variant	NM_020529	c.T74A	p.L25Q	382	279	103	27%
No relapse	PDLB72	Ilumina-BWA+GATK(VarScan)	6	37138595	A	C	PIM1	synonymous SNV	NM_001243186	c.A402C	p.L134L	351	252	99	28%
No relapse	PDLB72	Ilumina-BWA+GATK(VarScan)	6	37138908	G	A	PIM1	missense variant	NM_001243186	c.G521A	p.G174D	332	225	107	32%
No relapse	PDLB72	Ilumina-BWA+GATK(VarScan)	7	103338331	T	C	RELN	missense variant	NM_005045	c.A1112G	p.N371S	105	79	26	25%
No relapse	PDLB72	Ilumina-BWA+GATK(VarScan)	1	3643778	G	A	TP73	missense variant	NM_001126240	c.G685A	p.E229K	350	225	125	36%
Relapse	PDLB73	Ilumina-BWA+GATK(VarScan)	17	62007129	C	G	CD79B		NM_000626	c.549+1G>C		80	67	13	16%
Relapse	PDLB73	Ilumina-BWA+GATK(VarScan)	17	37949003	C	G	IKZF3	missense variant	NM_001257408	c.G245C	p.G82A	143	129	14	10%
Relapse	PDLB73	Ilumina-BWA+GATK(VarScan)	12	49421585	C	A	KMT2D		NM_003482	c.14643+1G>T		85	65	20	24%
Relapse	PDLB73	Ilumina-BWA+GATK(VarScan)	12	49427294	G	A	KMT2D	stopgain	NM_003482	c.C11194T	p.Q3732X	81	69	12	15%
Relapse	PDLB73	Ilumina-BWA+GATK(VarScan)	6	37138800	G	A	PIM1	missense variant	NM_001243186	c.G506A	p.G169E	147	125	22	15%
Relapse	PDLB73	Ilumina-BWA+GATK(VarScan)	16	23847583	G	C	PRKCB	missense variant	NM_002738	c.G87C	p.K29N	126	101	24	19%
Relapse	PDLB73	Ilumina-BWA+GATK(VarScan)	4	106180816	G	A	TET2	missense variant	NM_001127208	c.G3844A	p.G1282S	135	111	24	18%
No relapse	PDLB74	Ilumina-BWA+GATK(VarScan)	1	27023718	GGGGAGGCGGCCC	-	ARID1A	frameshift deletion	NM_006015	c.824_836del	p.G275fs	194	153	41	21%
No relapse	PDLB74	Ilumina-BWA+GATK(VarScan)	18	60985351	C	G	BCL2	synonymous SNV	NM_000633	c.G549C	p.R183R	517	387	130	25%
No relapse	PDLB74	Ilumina-BWA+GATK(VarScan)	18	60985878	C	G	BCL2	missense variant	NM_000633	c.G22C	p.G8R	255	209	46	18%
No relapse	PDLB74	Ilumina-BWA+GATK(VarScan)	18	60985883	C	G	BCL2	missense variant	NM_000633	c.G17C	p.R6T	232	193	39	17%
No relapse	PDLB74	Ilumina-BWA+GATK(VarScan)	3	187451447	G	C	BCL6	missense variant	NM_001134738	c.C35G	p.T12S	408	336	72	18%
No relapse	PDLB74	Ilumina-BWA+GATK(VarScan)	16	3786203	T	A	CREBBP	missense variant	NM_001079846	c.A4448T	p.D1483V	423	221	202	48%
No relapse	PDLB74	Ilumina-BWA+GATK(VarScan)	7	128496810	A	T	FLNC	missense variant	NM_001127487	c.A7297T	p.I2433F	447	357	90	20%
No relapse	PDLB74	Ilumina-BWA+GATK(VarScan)	1	240497522	C	G	FMN2	missense variant	NM_001348094	c.C2679G	p.D893E	110	91	19	17%
No relapse	PDLB74	Ilumina-BWA+GATK(VarScan)	12	49428445	G	A	KMT2D	stopgain	NM_003482	c.C10360T	p.Q3454X	235	182	53	23%
No relapse	PDLB74	Ilumina-BWA+GATK(VarScan)	8	128751015	C	A	MYC	missense variant	NM_001354870	c.C549A	p.S183R	501	411	89	18%
No relapse	PDLB74	Ilumina-BWA+GATK(VarScan)	6	37139164	C	T	PIM1	synonymous SNV	NM_001243186	c.C777T	p.I259I	457	351	106	23%
No relapse	PDLB74	Ilumina-BWA+GATK(VarScan)	16	11349004	C	G	SOCS1	missense variant	NM_003745	c.G332C	p.C111S	368	265	103	28%
No relapse	PDLB74	Ilumina-BWA+GATK(VarScan)	6	75994213	CAGCCGTAAGGATGGGCTGCCAAGCTGG	-	TMEM30A	frameshift deletion	NM_001143958	c.115_142del	p.P39fs	325	293	31	10%
No relapse	PDLB74	Ilumina-BWA+GATK(VarScan)	6	75965985	G	A	TMEM30A	stopgain	NM_001143958	c.C811T	p.R271X	286	262	24	8%
No relapse	PDLB74	Ilumina-BWA+GATK(VarScan)	17	7579366	G	-	TP53	stopgain	NM_001126118	c.204delC	p.Y68X	107	57	49	46%
No relapse	PDLB75	Ilumina-BWA+GATK(VarScan)	X	100617671	C	A	BTK	missense variant	NM_000061	c.G398T	p.R133L	211	200	11	5%
No relapse	PDLB75	Ilumina-BWA+GATK(VarScan)	19	6586113	A	T	CD70	missense variant	NM_001252	c.T500A	p.L167H	509	463	46	9%
No relapse	PDLB75	Ilumina-BWA+GATK(VarScan)	16	3801795	A	C	CREBBP	missense variant	NM_001079846	c.T3597G	p.C1199W	234	214	20	9%
No relapse	PDLB75	Ilumina-BWA+GATK(VarScan)	6	7583112	C	A	DSP	missense variant	NM_001008844	c.C3820A	p.R1274S	112	104	8	7%
No relapse	PDLB75	Ilumina-BWA+GATK(VarScan)	6	26156887	A	G	HIST1H1E	missense variant	NM_005321	c.A269G	p.K90R	303	287	16	5%
No relapse	PDLB75	Ilumina-BWA+GATK(VarScan)	1	237789094	C	A	RYR2	synonymous SNV	NM_001035	c.C6156A	p.S2052S	137	128	9	7%
No relapse	PDLB75	Ilumina-BWA+GATK(VarScan)	6	134638531	C	T	SGK1	missense variant	NM_001143676	c.G68A	p.R23Q	219	196	16	7%
No relapse	PDLB75	Ilumina-BWA+GATK(VarScan)	16	11348988	G	C	SOCS1	missense variant	NM_003745	c.C348G	p.S116R	561	525	34	6%
No relapse	PDLB75	Ilumina-BWA+GATK(VarScan)	16	11349328	G	A	SOCS1	missense variant	NM_003745	c.C8T	p.A3V	334	316	17	5%
No relapse	PDLB75	Ilumina-BWA+GATK(VarScan)	12	57496250	C	A	STAT6	synonymous SNV	NM_001178081	c.G1005T	p.R335R	154	145	9	6%
No relapse	PDLB75	Ilumina-BWA+GATK(VarScan)	1	2488098	TGAGGCA	-	TNFRSF14	frameshift deletion	NM_003820			243	229	14	6%
No relapse	PDLB75	Ilumina-BWA+GATK(VarScan)	1	2488141	G	A	TNFRSF14	missense variant	NM_001297605	c.G38A	p.R13K	258	237	20	8%
Relapse	PDLB76	Ilumina-BWA+GATK(VarScan)	18	60985492	C	T	BCL2	synonymous SNV	NM_000633	c.G408A	p.E136E	464	380	84	18%
Relapse	PDLB76	Ilumina-BWA+GATK(VarScan)	12	92539171	C	T	BTG1	synonymous SNV	NM_001731	c.G141A	p.L47L	353	270	83	24%
Relapse	PDLB76	Ilumina-BWA+GATK(VarScan)	17	62006799	A	T	CD79B	missense variant	NM_001329050	c.T277A	p.Y93N	255	207	48	19%
Relapse	PDLB76	Ilumina-BWA+GATK(VarScan)	22	23230390	G	C	IGLL5	missense variant	NM_001178126	c.G157C	p.G53R	181	123	58	32%
Relapse	PDLB76	Ilumina-BWA+GATK(VarScan)	3	38181943	G	T	MYD88	missense variant	NM_001172568	c.G393T	p.Q131H	406	186	220	54%
Relapse	PDLB76	Ilumina-BWA+GATK(VarScan)	7	82387985	A	T	PCLO	missense variant	NM_033026	c.T15335A	p.I5112N	270	223	47	17%
Relapse	PDLB76	Ilumina-BWA+GATK(VarScan)	6	37138417	CACCAAG	-	PIM1	frameshift deletion	NM_001243186	c.339_345del	p.A113fs	244	207	37	15%
Relapse	PDLB76	Ilumina-BWA+GATK(VarScan)	6	37138273	C	T	PIM1	synonymous SNV	NM_001243186	c.C195T	p.S65S	459	354	104	23%
Relapse	PDLB76	Ilumina-BWA+GATK(VarScan)	6	37138409	C	G	PIM1	missense variant	NM_001243186	c.C331G	p.L111V	269	213	54	20%
Relapse	PDLB76	Ilumina-BWA+GATK(VarScan)	6	37138412	C	G	PIM1	missense variant	NM_001243186	c.C334G	p.H112D	248	208	40	16%
Relapse	PDLB76	Ilumina-BWA+GATK(VarScan)	6	37138577	G	A	PIM1	synonymous SNV	NM_001243186	c.G384A	p.Q128Q	336	259	77	23%
Relapse	PDLB76	Ilumina-BWA+GATK(VarScan)	6	37138975	G	A	PIM1	synonymous SNV	NM_001243186	c.G588A	p.R196R	398	289	109	27%
Relapse	PDLB76	Ilumina-BWA+GATK(VarScan)	6	106547225	-	A	PRDM1	frameshift insertion	NM_182907	c.61dupA	p.E20fs	247	186	61	25%
Relapse	PDLB77	Ilumina-BWA+GATK(VarScan)	7	2976810	T	G	CARD11	missense variant	NM_032415	c.A1202C	p.D401A	677	556	121	18%
Relapse	PDLB77	Ilumina-BWA+GATK(VarScan)	17	37944583	G	T	IKZF3	missense variant	NM_001257411	c.C208A	p.Q70K	231	188	43	19%
Relapse	PDLB77	Ilumina-BWA+GATK(VarScan)	1	120458255	G	A	NOTCH2	stopgain	NM_024408	c.C7090T	p.Q2364X	847	766	80	9%
No relapse	PDLB78	Ilumina-BWA+GATK(VarScan)	15	45003746	T	G	B2M	missense variant	NM_004048	c.T2G	p.M1R	32	3	21	42%
No relapse	PDLB78	Ilumina-BWA+GATK(VarScan)	7	2976853	C	A	CARD11	missense variant	NM_032415	c.G1159T	p.D387Y	21	10	6	21%
No relapse	PDLB78	Ilumina-BWA+GATK(VarScan)	17	63010461	T	G	GNA13	missense variant	NM_001282425	c.A763C	p.I255L	51	6	8	14%
No relapse	PDLB78	Ilumina-BWA+GATK(VarScan)	17	63010475	T	C	GNA13	missense variant	NM_001282425	c.A749G	p.H250R	52	7	6	10%
No relapse	PDLB78	Ilumina-BWA+GATK(VarScan)	22	23230360	G	A	IGLL5	stopgain	NM_001256296	c.G21A	p.W7X	46	10	61	56%
No relapse	PDLB78	Ilumina-BWA+GATK(VarScan)	8	2017586	C	G	MYOM2	missense variant	NM_003970	c.C763G	p.P255A	15	3	14	54%
No relapse	PDLB78	Ilumina-BWA+GATK(VarScan)	12	57501499	G	C	STAT6	missense variant	NM_001178078	c.C144G	p.F48L	42	7	6	17%
No relapse	PDLB78	Ilumina-BWA+GATK(VarScan)	17	7577539	G	A	TP53	missense variant	NM_001126115	c.C346T	p.R116W	31	3	9	20%
No relapse	PDLB79	Ilumina-BWA+GATK(VarScan)	1	27101287	T	G	ARID1A	stopgain	NM_006015	c.T4569G	p.Y1523X	305	73	25	8%
No relapse	PDLB79	Ilumina-BWA+GATK(VarScan)	3	187442783	G	C	BCL6	missense variant	NM_001134738	c.C1755G	p.H585Q	122	28	94	43%
No relapse	PDLB79	Ilumina-BWA+GATK(VarScan)	3	187442816	A	G	BCL6	synonymous SNV	NM_001134738	c.T1722C	p.Y574Y	140	25	93	41%
No relapse	PDLB79	Ilumina-BWA+GATK(VarScan)	6	41903710	T	C	CCND3	missense variant	NM_001136125	c.A631G	p.T211A	143	45	91	38%
No relapse	PDLB79	Ilumina-BWA+GATK(VarScan)	X	41205849	G	A	DDX3X	missense variant	NM_001193417	c.G1541A	p.G514D	67	26	33	35%
No relapse	PDLB79	Ilumina-BWA+GATK(VarScan)	22	41573692	C	T	EP300	missense variant	NM_001362843	c.C5899T	p.P1967S	248	40	138	37%
No relapse	PDLB79	Ilumina-BWA+GATK(VarScan)	7	128486412	G	A	FLNC	missense variant	NM_001127487	c.G4022A	p.R1341Q	126	24	125	51%
No relapse	PDLB79	Ilumina-BWA+GATK(VarScan)	22	23230365	A	C	IGLL5	missense variant	NM_001256296	c.A26C	p.H9P	150	33	78	34%
No relapse	PDLB79	Ilumina-BWA+GATK(VarScan)	11	17190224	C	A	PIK3C2A	missense variant	NM_002645	c.G1065T	p.Q355H	113	13	7	5%
No relapse	PDLB79	Ilumina-BWA+GATK(VarScan)	17	40475325	A	T	STAT3	missense variant	NM_001369512	c.T1701A	p.N567K	164	41	9	6%
No relapse	PDLB79	Ilumina-BWA+GATK(VarScan)	X	118716562	G	T	UBE2A	missense variant	NM_181762	c.G163T	p.G55C	92	23	4	6%
No relapse	PDLB80	Ilumina-BWA+GATK(VarScan)	8	113650960	G	A	CSMD3	missense variant	NM_001363185	c.C3101T	p.S1034L	17	11	7	22%
No relapse	PDLB80	Ilumina-BWA+GATK(VarScan)	22	23230418	G	A	IGLL5	missense variant	NM_001178126	c.G185A	p.S62N	35	8	15	26%
No relapse	PDLB80	Ilumina-BWA+GATK(VarScan)	15	52510748	G	T	MYO5C	missense variant	NM_018728	c.C3922A	p.Q1308K	28	12	29	50%
No relapse	PDLB80	Ilumina-BWA+GATK(VarScan)	16	4310243	G	A	TFAP4	synonymous SNV	NM_003223	c.C670T	p.L224L	20	4	8	27%
No relapse	PDLB80	Ilumina-BWA+GATK(VarScan)	6	75965978	C	G	TMEM30A	missense variant	NM_001143958	c.G818C	p.R273P	27	3	9	27%
Relapse	PDLB81	Ilumina-BWA+GATK(VarScan)	15	45003812	G	A	B2M					70	20	25	24%
Relapse	PDLB81	Ilumina-BWA+GATK(VarScan)	18	60985546	C	T	BCL2	synonymous SNV	NM_000633	c.G354A	p.Q118Q	102	22	19	15%
Relapse	PDLB81	Ilumina-BWA+GATK(VarScan)	18	60985834	C	T	BCL2	synonymous SNV	NM_000633	c.G66A	p.K22K	62	11	10	15%
Relapse	PDLB81	Ilumina-BWA+GATK(VarScan)	12	122460020	C	T	BCL7A	missense variant	NM_001024808	c.C23T	p.A8V	87	11	12	13%
Relapse	PDLB81	Ilumina-BWA+GATK(VarScan)	1	109806955	G	A	CELSR2	missense variant	NM_001408	c.G5257A	p.G1753S	54	7	11	19%
Relapse	PDLB81	Ilumina-BWA+GATK(VarScan)	16	3786791	A	G	CREBBP	missense variant	NM_001079846	c.T4306C	p.C1436R	58	8	9	13%
Relapse	PDLB81	Ilumina-BWA+GATK(VarScan)	7	128486412	G	A	FLNC	missense variant	NM_001127487	c.G4022A	p.R1341Q	41	8	39	47%
Relapse	PDLB81	Ilumina-BWA+GATK(VarScan)	13	41239750	C	G	FOXO1	missense variant	NM_002015	c.G600C	p.K200N	162	22	18	13%
Relapse	PDLB81	Ilumina-BWA+GATK(VarScan)	22	23230320	G	A	IGLL5	synonymous SNV	NM_001178126	c.G87A	p.L29L	57	9	14	21%
Relapse	PDLB81	Ilumina-BWA+GATK(VarScan)	22	23230322	G	T	IGLL5	missense variant	NM_001178126	c.G89T	p.G30V	61	9	14	20%
Relapse	PDLB81	Ilumina-BWA+GATK(VarScan)	17	37947776	A	C	IKZF3	missense variant	NM_001257408	c.T383G	p.L128R	54	25	8	11%
Relapse	PDLB81	Ilumina-BWA+GATK(VarScan)	7	151962289	C	T	KMT2C	missense variant	NM_170606	c.G1018A	p.E340K	94	45	3	7%
Relapse	PDLB81	Ilumina-BWA+GATK(VarScan)	12	49424131	G	-	KMT2D	frameshift deletion	NM_003482	c.13931delC	p.P4644fs	54	3	10	16%
Relapse	PDLB81	Ilumina-BWA+GATK(VarScan)	12	49420563	A	T	KMT2D	stopgain	NM_003482	c.T15186A	p.C5062X	112	22	13	12%
Relapse	PDLB81	Ilumina-BWA+GATK(VarScan)	2	140992432	G	A	LRP1B	missense variant	NM_018557	c.C13582T	p.P4528S	27	6	12	38%
Relapse	PDLB81	Ilumina-BWA+GATK(VarScan)	9	139391320	C	A	NOTCH1	stopgain	NM_017617	c.G6871T	p.G2291X	103	20	6	5%
Relapse	PDLB81	Ilumina-BWA+GATK(VarScan)	11	17134141	C	A	PIK3C2A	stopgain	NM_001321380	c.G2254T	p.E752X	48	20	4	11%
Relapse	PDLB81	Ilumina-BWA+GATK(VarScan)	6	37138649	C	G	PIM1	missense variant	NM_001243186	c.C456G	p.N152K	78	10	8	10%
Relapse	PDLB81	Ilumina-BWA+GATK(VarScan)	17	7577142	C	T	TP53	missense variant	NM_001126115	c.G400A	p.G134R	23	5	4	28%
No relapse	PDLB82	Ilumina-BWA+GATK(VarScan)	1	82409390	G	A	ADGRL2	missense variant	NM_001297705	c.G1135A	p.V379M	110	71	39	35%
No relapse	PDLB82	Ilumina-BWA+GATK(VarScan)	5	112176402	A	G	APC	missense variant	NM_001127511	c.A5057G	p.K1686R	50	22	28	56%
No relapse	PDLB82	Ilumina-BWA+GATK(VarScan)	8	113599424	C	A	CSMD3	missense variant	NM_001363185	c.G3366T	p.L1122F	83	52	31	37%
No relapse	PDLB82	Ilumina-BWA+GATK(VarScan)	1	240371124	C	T	FMN2	synonymous SNV	NM_020066	c.C3012T	p.P1004P	39	27	12	31%
No relapse	PDLB82	Ilumina-BWA+GATK(VarScan)	22	23235880	GCTCCT	-	IGLL5	nonframeshift deletion	NM_001178126	c.207_212del	p.69_71del	66	45	21	32%
No relapse	PDLB82	Ilumina-BWA+GATK(VarScan)	22	23230398	A	C	IGLL5	missense variant	NM_001256296	c.A59C	p.Q20P	77	48	29	38%
No relapse	PDLB82	Ilumina-BWA+GATK(VarScan)	7	82784154	A	G	PCLO	synonymous SNV	NM_014510	c.T1803C	p.V601V	114	59	54	47%
No relapse	PDLB82	Ilumina-BWA+GATK(VarScan)	3	73673408	C	T	PDZRN3	missense variant	NM_015009	c.G569A	p.R190H	53	32	21	40%
No relapse	PDLB82	Ilumina-BWA+GATK(VarScan)	6	37139210	C	T	PIM1	missense variant	NM_001243186	c.C823T	p.L275F	97	55	42	43%
No relapse	PDLB83	Ilumina-BWA+GATK(VarScan)	16	3819310	G	-	CREBBP	frameshift deletion	NM_001079846	c.2811delC	p.P937fs	206	190	15	7%
No relapse	PDLB83	Ilumina-BWA+GATK(VarScan)	22	23230295	G	A	IGLL5	missense variant	NM_001178126	c.G62A	p.R21K	174	158	16	9%
No relapse	PDLB83	Ilumina-BWA+GATK(VarScan)	22	23230296	G	T	IGLL5	missense variant	NM_001178126	c.G63T	p.R21S	172	156	16	9%
No relapse	PDLB83	Ilumina-BWA+GATK(VarScan)	17	37944568	C	T	IKZF3	missense variant	NM_001257411	c.G223A	p.E75K	93	86	7	8%
No relapse	PDLB83	Ilumina-BWA+GATK(VarScan)	19	36212287	G	C	KMT2B	missense variant	NM_014727	c.G2038C	p.E680Q	275	148	127	46%
No relapse	PDLB83	Ilumina-BWA+GATK(VarScan)	12	49430975	G	-	KMT2D	frameshift deletion	NM_003482	c.10164delC	p.S3388fs	284	264	21	7%
No relapse	PDLB83	Ilumina-BWA+GATK(VarScan)	12	49420408	T	C	KMT2D	missense variant	NM_003482	c.A15341G	p.H5114R	356	317	39	11%
No relapse	PDLB84	Ilumina-BWA+GATK(VarScan)	1	27106513	-	GCTGCAACAAAGTG	ARID1A	frameshift insertion	NM_006015	c.6124_6125ins	p.S2042fs	190	169	18	9%
No relapse	PDLB84	Ilumina-BWA+GATK(VarScan)	16	10998649	A	T	CIITA	missense variant	NM_001286403	c.A839T	p.N280I	198	163	35	18%
No relapse	PDLB84	Ilumina-BWA+GATK(VarScan)	22	23230362	T	G	IGLL5	missense variant	NM_001256296	c.T23G	p.L8W	322	257	65	20%
No relapse	PDLB84	Ilumina-BWA+GATK(VarScan)	22	23230376	G	A	IGLL5	missense variant	NM_001178126	c.G143A	p.G48E	317	262	55	17%
No relapse	PDLB84	Ilumina-BWA+GATK(VarScan)	22	23230387	C	A	IGLL5	missense variant	NM_001178126	c.C154A	p.P52T	324	259	65	20%
No relapse	PDLB84	Ilumina-BWA+GATK(VarScan)	12	49436028	-	GG	KMT2D	frameshift insertion	NM_003482	c.5952_5953ins	p.T1985fs	246	204	41	17%
No relapse	PDLB84	Ilumina-BWA+GATK(VarScan)	12	49420067	A	C	KMT2D	missense variant	NM_003482	c.T15682G	p.Y5228D	418	338	79	19%
No relapse	PDLB84	Ilumina-BWA+GATK(VarScan)	19	19260195	T	G	MEF2B	missense variant	NM_001145785	c.A98C	p.Y33S	222	182	40	18%
No relapse	PDLB84	Ilumina-BWA+GATK(VarScan)	7	82764165	G	C	PCLO	missense variant	NM_014510	c.C2701G	p.Q901E	318	266	51	16%
No relapse	PDLB84	Ilumina-BWA+GATK(VarScan)	3	73433991	C	T	PDZRN3	missense variant	NM_001303139	c.G820A	p.E274K	442	356	84	19%
No relapse	PDLB84	Ilumina-BWA+GATK(VarScan)	6	37139063	G	C	PIM1	missense variant	NM_001243186	c.G676C	p.E226Q	470	383	86	18%
No relapse	PDLB84	Ilumina-BWA+GATK(VarScan)	19	42600030	T	A	POU2F2	missense variant	NM_001207025	c.A715T	p.T239S	483	394	88	18%
No relapse	PDLB84	Ilumina-BWA+GATK(VarScan)	16	11348981	T	C	SOCS1	missense variant	NM_003745	c.A355G	p.M119V	486	388	98	20%
No relapse	PDLB84	Ilumina-BWA+GATK(VarScan)	16	11349162	G	T	SOCS1	missense variant	NM_003745	c.C174A	p.F58L	244	206	38	16%
No relapse	PDLB84	Ilumina-BWA+GATK(VarScan)	16	11349172	A	G	SOCS1	missense variant	NM_003745	c.T164C	p.F55S	233	195	38	16%
No relapse	PDLB84	Ilumina-BWA+GATK(VarScan)	17	40467789	A	T	STAT3	missense variant	NM_001369512	c.T2287A	p.S763T	207	172	35	17%
No relapse	PDLB84	Ilumina-BWA+GATK(VarScan)	X	12994431	A	C	TMSB4X	missense variant	NM_021109	c.A51C	p.K17N	95	60	35	37%
No relapse	PDLB84	Ilumina-BWA+GATK(VarScan)	X	12994466	T	A	TMSB4X	missense variant	NM_021109	c.T86A	p.L29Q	74	44	30	41%
No relapse	PDLB84	Ilumina-BWA+GATK(VarScan)	11	32456841	C	T	WT1	synonymous SNV	NM_000378	c.G66A	p.T22T	262	202	60	23%

## Sheet: Table S3. Genes mut freq
Table S3. Genes mutational frequency for A) Whole cohort, B) relapsed or refractory (R/R) and sensible (S) samples
	Whole cohort		R/R cases		S cases
Gene	Number of samples mutated (N=84)	Mutation frequency	Samples mutated (N=34)	Mutation frequency	Samples mutated (N=50)	Mutation frequency
IGLL5	36	0.428571	16	0.470588	20	0.4
KMT2D	28	0.333333	15	0.441176	13	0.26
PIM1	22	0.261905	10	0.294118	12	0.24
CD79B	12	0.142857	9	0.264706	3	0.06
CARD11	19	0.22619	8	0.235294	11	0.22
KMT2C	14	0.166667	7	0.205882	7	0.14
TMSB4X	14	0.166667	6	0.176471	8	0.16
SOCS1	14	0.166667	6	0.176471	8	0.16
TP53	13	0.154762	6	0.176471	7	0.14
LRP1B	13	0.154762	6	0.176471	7	0.14
FSIP2	10	0.119048	6	0.176471	4	0.08
TNFAIP3	9	0.107143	6	0.176471	3	0.06
CD58	9	0.107143	6	0.176471	3	0.06
NOTCH2	9	0.107143	6	0.176471	3	0.06
BCL10	8	0.0952381	6	0.176471	2	0.04
GNA13	12	0.142857	5	0.147059	7	0.14
PRDM1	7	0.0833333	5	0.147059	2	0.04
IKZF3	6	0.0714286	5	0.147059	1	0.02
MEF2B	9	0.107143	4	0.117647	5	0.1
RYR2	9	0.107143	4	0.117647	5	0.1
RYR1	8	0.0952381	4	0.117647	4	0.08
DTX1	8	0.0952381	4	0.117647	4	0.08
MYC	8	0.0952381	4	0.117647	4	0.08
BCL6	7	0.0833333	4	0.117647	3	0.06
DDX3X	7	0.0833333	4	0.117647	3	0.06
STAT3	7	0.0833333	4	0.117647	3	0.06
CD70	7	0.0833333	4	0.117647	3	0.06
UBE2A	7	0.0833333	4	0.117647	3	0.06
FOXO1	7	0.0833333	4	0.117647	3	0.06
EBF1	7	0.0833333	4	0.117647	3	0.06
HIST1H1C	7	0.0833333	4	0.117647	3	0.06
MYD88	7	0.0833333	4	0.117647	3	0.06
CELSR2	6	0.0714286	4	0.117647	2	0.04
ETS1	4	0.047619	4	0.117647	0	0
EP300	7	0.0833333	3	0.0882353	4	0.08
BTG1	7	0.0833333	3	0.0882353	4	0.08
TNFRSF14	7	0.0833333	3	0.0882353	4	0.08
IRF8	7	0.0833333	3	0.0882353	4	0.08
FAT2	6	0.0714286	3	0.0882353	3	0.06
POU2F2	6	0.0714286	3	0.0882353	3	0.06
DYNC1H1	5	0.0595238	3	0.0882353	2	0.04
KLF2	5	0.0595238	3	0.0882353	2	0.04
NOTCH1	5	0.0595238	3	0.0882353	2	0.04
PIK3R1	4	0.047619	3	0.0882353	1	0.02
PIK3C2A	4	0.047619	2	0.0588235	2	0.04
DOCK4	4	0.047619	1	0.0294118	3	0.06
EPHA7	4	0.047619	1	0.0294118	3	0.06
KMT2B	4	0.047619	1	0.0294118	3	0.06
TMEM30A	4	0.047619	1	0.0294118	3	0.06
BCL7A	5	0.0595238	2	0.0588235	3	0.06
RELN	5	0.0595238	2	0.0588235	3	0.06
STAT6	5	0.0595238	2	0.0588235	3	0.06
TAGAP	5	0.0595238	2	0.0588235	3	0.06
BTK	5	0.0595238	2	0.0588235	3	0.06
FAS	4	0.047619	0	0	4	0.08
MYO5C	4	0.047619	0	0	4	0.08
MYOM2	4	0.047619	0	0	4	0.08
PCDH7	5	0.0595238	1	0.0294118	4	0.08
NFKBIE	6	0.0714286	2	0.0588235	4	0.08
PRKCB	6	0.0714286	2	0.0588235	4	0.08
PDZRN3	6	0.0714286	1	0.0294118	5	0.1
FMN2	6	0.0714286	1	0.0294118	5	0.1
ATM	7	0.0833333	2	0.0588235	5	0.1
APC	6	0.0714286	0	0	6	0.12
TET2	8	0.0952381	2	0.0588235	6	0.12
FLNC	9	0.107143	3	0.0882353	6	0.12
SYNE1	8	0.0952381	1	0.0294118	7	0.14
SGK1	10	0.119048	2	0.0588235	8	0.16
EZH2	11	0.130952	3	0.0882353	8	0.16
B2M	11	0.130952	3	0.0882353	8	0.16
HIST1H1E	13	0.154762	5	0.147059	8	0.16
ARID1A	13	0.154762	5	0.147059	8	0.16
BCL2	12	0.142857	3	0.0882353	9	0.18
CSMD3	13	0.154762	3	0.0882353	10	0.2
PCLO	17	0.202381	6	0.176471	11	0.22
CREBBP	24	0.285714	9	0.264706	15	0.3

## Sheet: Table S4. Pathways gene sets
Table S4. Pathways gene sets	Table S4. Pathways gene sets
NOTCH pathway	B-cell development pathway	B-cell diferentation pathway	Blimp-1 pathway	BCR pathway	BCR-NF kB pathway	NF-kB pathway	APOPTOSIS pathway	MAPK-ERK pathway	Toll pathway	BCR-PI3K pathway	JAK-STAT pathway	Chromatin regulation pathway	Inmune evasion pathway	BCL6 deregulation pathway
NOTCH1	EBF1	BCL6	BCL6	SYK	MYD88	BIRC3	PIM1	TRAF3	NFKBIA	CD79A	SOCS1	KMT2D	TNFRSF14	MEF2B
NOTCH2	ETS1	ID3	BCL2	BTK	CARD11	NFKBIA	BCL2	TNFAIP3	MYD88	CD79B	STAT3	CREBBP	B2M	EP300
DTX1	IKZF3	CREBBP	TP53	NFKBIA	SGK1	NFKB2	FAS	KRAS		PTEN	STAT6	EZH2	CD70	FBXO11
SGK1	BCL6	IRF8	MYC	CD22	BCL10	PIM1	MYC	EGFR		GNA13		MEF2B	CIITA
		MEF2B	PTEN	CD79A	TNFAIP3	SMARCA2	TP53	KRAS		MTOR		HIST1H1E	CD58
		STAT6	STAT3	CD79B	NFKBIA	TNFAIP3		BRAF		KRAS		HIST1H1C
		POU2AF1	PRDM1	PIK3R1	IRF8	MYD88		MYC		PIK3CG		ARID1A
		POU2F2		PLCG2	PRKCB	TRAF3				PIK3R1		EP300
				BCL10	BTK	CARD11				FOXO1		KMT2D
				CARD11	SYK
					PLCG2
					PRKCB
					NFKBIE

## Sheet: Table S5. Pathways mut freq
Table S5. Pathways mutational frequency for A) Whole cohort B) relapsed or refractory (R/R) and sensible (S) samples
	Whole cohort		R/R cases		S cases
Pathway	Number of mutated samples (N=84)	Mutation frequency	Number of mutated samples (N=34)	Mutation frequency	Number of mutated samples (N=50)	Mutation frequency
Chromatin regulation pathway	62	73.8%	26	76%	36	72%
BCR/NF-kB pathway	49	58.3%	20	59%	29	58%
NF-kB pathway	47	56.0%	22	65%	25	50%
APOPTOSIS pathway	46	54.8%	18	53%	28	56%
BCR pathway	43	51.2%	22	65%	21	42%
B-cell diferentation pathway	42	50.0%	16	47%	26	52%
Blimp-1 pathway	38	45.2%	16	47%	22	44%
BCR/PI3K pathway	36	42.9%	20	59%	16	32%
Inmune evasion pathway	32	38.1%	13	38%	19	38%
JAK-STAT pathway	23	27.4%	10	29%	13	26%
B-cell development pathway	20	23.8%	13	38%	7	14%
MAPK/ERK pathway	19	22.6%	11	32%	8	16%
BCL6 deregulation pathway	17	20.2%	6	18%	11	22%
B-cell migration pathway	12	14.3%	5	15%	7	14%
Toll pathway	10	0.176	6	18%	4	8%

## Sheet: Table S6. COX subtypes + IPI
Table S6. Cox proportional Hazards ratio (HR) multivariate analysis of International Prognostic Index (IPI) and subtypes for progression-free survival (PFS) and overall survival (OS) in HMRN cohort.*: p<0.05; **: p<0.01; ***p<0.001
		95% confidence interval
PFS	HR	Lower	Upper	P-value
Intermediate IPI **	1.77	1.16	2.69	0.00798
High IPI ***	3.05	1.9	4.89	4e-06
MCD2-S	1.65	0.99	2.74	0.05223
BN22-S	1.75	0.98	3.13	0.05915
N12-S	2.68	1.24	5.81	0.01243
EZB2-S	1.46	0.9	2.37	0.12151
		95% confidence interval
OS	HR	Lower	Upper	P-value
Intermediate IPI	2.033	1.25	3.32	0.00451
High IPI	3.85	2.26	6.58	7.99e-07
MCD2-S	1.6526	0.96	2.85	0.07001
BN22-S	1.4511	0.76	2.76	0.25623
N12-S	2.8165	1.28	6.21	0.01022
EZB2-S	1.1455	0.68	1.94	0.61468

## Sheet: Table S7. SureSelect panel
Table S7. Lists of common gene set included in the SureSelect custom panels
Common SureSelect panel genes
TNFRSF14
PIK3CD
ID3
ARID1A
BCL10
NOTCH2
LRP1B
MYD88
BCL6
TET2
FAT2
EBF1
DSP
HIST1H1C
HIST1H1E
PIM1
CCND3
PRDM1
SGK1
TNFAIP3
TAGAP
CARD11
PCLO
BRAF
EZH2
CSMD3
MYC
PAX5
SYK
NOTCH1
NFKB2
BIRC3
ATM
POU2AF1
KMT2D
STAT6
BTG1
DTX1
BCL7A
FOXO1
ATP10A
B2M
CREBBP
SOCS1
PRKCB
PLCG2
IRF8
TP53
STAT3
CD79B
GNA13
BCL2
SMARCA4
MEF2B
CD22
CD79A
POU2F2
PTPN1
IGLL5
EP300
BTK
UBE2A
PRDM1
TP73
MTOR
LPHN2
CELSR2
CD58
PAPPA2
PIK3C2B
RYR2
FMN2
FBXO11
FSIP2
SF3B1
IDH1
SETD2
PDZRN3
WHSC1
PCDH7
KIT
PIK3R1
APC
NFKBIE
TMEM30A
EPHA7
SYNE1
ETV1
EGFR
RELN
PIK3CG
DOCK4
FOXP2
FLNC
MYOM2
SMARCA2
PRKCQ
PTEN
FAS
PIK3C2A
WT1
ETS1
KRAS
WDR66
NFKBIA
DYNC1H1
TRAF3
MYO5C
ARID3B
ABCA3
TFAP4
CIITA
IKZF3
KLHL14
CD70
KLF2
KMT2B
RYR1
PTPRT
SULF2
CSF2RB
TMSB4X
DDX3X
PIM2
KMT2C

## Sheet: Table S8. Alignment quality
Table S8. Alignment quality report of sample files
Samples ID	Mean Region Coverage Depth	Total reads	Reads mapped with reference	% Reads mapped with reference	Average read length	% of analyzable target regions ≥ 30 reads	% of analyzable target regions ≥ 100 reads	% of analyzable target regions ≥ 500 reads	% of analyzable target regions ≥ 1000 reads
PDLB1	760.1	7466728	7455754	0.99853	150.639	100%	99%	92%	75%
PDLB2	1719.4	15930493	15866306	0.995971	149.911	100%	99%	98%	93%
PDLB3	1416.7	19020293	18965055	0.997096	149.343	100%	99%	96%	88%
PDLB4	1586.7	17052814	16999770	0.996889	149.165	100%	99%	96%	87%
PDLB5	1847	18763531	18694024	0.996296	150.266	100%	99%	98%	94%
PDLB6	1784	16742791	16677543	0.996103	149.849	100%	99%	98%	92%
PDLB7	1908.3	16278764	16235221	0.997325	149.941	100%	99%	95%	82%
PDLB8	1181.1	18932115	18879316	0.997211	149.475	100%	99%	96%	87%
PDLB9	1626.5	15240919	15193094	0.996862	149.647	100%	99%	97%	93%
PDLB10	1814.2	17362875	17293015	0.995976	150.019	100%	99%	97%	94%
PDLB11	1673.4	14377320	14336925	0.99719	150.076	100%	99%	97%	92%
PDLB12	1160	19954682	19886481	0.996582	146.595	100%	99%	96%	89%
PDLB13	1259.3	15074125	15025131	0.99675	149.62	100%	99%	96%	89%
PDLB14	1034	18711909	18654863	0.996951	144.168	100%	99%	94%	79%
PDLB15	1844.4	17890618	17830795	0.996656	149.396	100%	99%	98%	95%
PDLB16	1330.8	15919558	15859533	0.996229	148.301	100%	99%	97%	91%
PDLB17	895.7	16604712	16541027	0.996165	143.42	100%	99%	94%	80%
PDLB18	693	14977300	14925984	0.996574	146.654	100%	57%	54%	50%
PDLB19	499.2	5368640	5357790	0.997979	150.564	94%	94%	79%	45%
PDLB20	556.9	6378620	6361778	0.99736	150.599	94%	94%	80%	52%
PDLB21	549.2	6633150	6618711	0.997823	150.624	94%	94%	77%	53%
PDLB22	459.6	4842187	4831561	0.997806	150.6	90%	90%	74%	43%
PDLB23	608.9	7150708	7135519	0.997876	150.559	94%	94%	84%	61%
PDLB24	593.7	5132446	5125880	0.998721	150.594	93%	93%	85%	60%
PDLB25	638.8	7584520	7563139	0.997181	150.608	94%	93%	76%	56%
PDLB26	423	7019142	7002970	0.997696	150.606	94%	94%	75%	37%
PDLB27	552.4	6009602	5994278	0.99745	150.552	94%	94%	83%	48%
PDLB28	282.6	7883472	7863916	0.997519	150.621	94%	92%	55%	16%
PDLB29	893.2	10186164	10162037	0.997631	150.583	94%	94%	91%	77%
PDLB30	662.3	8260820	8241785	0.997696	150.619	94%	94%	87%	67%
PDLB31	552.2	7338294	7314234	0.996721	150.637	94%	93%	75%	53%
PDLB32	514	6103060	6089466	0.997773	150.571	94%	94%	80%	48%
PDLB33	311	7441370	7422245	0.99743	150.657	94%	93%	63%	21%
PDLB34	571.3	8385848	8361091	0.997048	150.634	94%	94%	84%	58%
PDLB35	639.5	8133218	8086915	0.994307	150.577	94%	94%	87%	65%
PDLB36	684.9	8759552	8734362	0.997124	150.572	94%	94%	83%	45%
PDLB37	320.4	7923238	7886303	0.995338	150.662	94%	94%	67%	21%
PDLB38	448.5	5919926	5904774	0.997441	150.589	94%	94%	70%	30%
PDLB39	390.3	6249392	6238480	0.998254	151	94%	94%	76%	30%
PDLB40	374.7	9051432	9020862	0.996623	150.736	94%	93%	72%	34%
PDLB41	390.3	6624498	6601903	0.996589	150.647	94%	91%	46%	11%
PDLB42	612.1	7349477	7331519	0.997557	150.567	94%	94%	85%	59%
PDLB43	489.2	6948494	6928817	0.997168	150.584	94%	94%	78%	39%
PDLB44	100.8	7539732	7518059	0.997125	150.719	93%	79%	9%	3%
PDLB45	280.8	4675176	4665157	0.997857	150.717	93%	89%	54%	25%
PDLB46	513.4	6089752	6078054	0.998079	150.717	94%	94%	80%	46%
PDLB47	891.5	9439996	9413406	0.997183	150.717	94%	94%	90%	73%
PDLB48	506.1	9565098	9539353	0.997308	150.717	94%	94%	80%	42%
PDLB49	750.3	8236240	8220624	0.998104	150.717	94%	94%	82%	47%
PDLB50	719.5	8085728	8033665	0.993561	150.6	94%	94%	89%	66%
PDLB51	820.1	10203954	10174704	0.997133	150.717	94%	94%	91%	77%
PDLB52	669.1	8278386	8226528	0.993736	150.629	94%	94%	87%	67%
PDLB53	399.4	9395788	4182058	0.445099	149.596	94%	94%	73%	23%
PDLB54	715.3	8535598	8472347	0.99259	150.614	94%	94%	86%	67%
PDLB55	616.4	8176642	8112471	0.992152	150.614	94%	94%	89%	69%
PDLB56	395.9	7714464	7689885	0.996814	150.717	94%	93%	60%	26%
PDLB57	408.6	5533798	5523561	0.99815	150.605	94%	93%	71%	33%
PDLB58	229.3	5992832	5975656	0.997134	150.806	94%	92%	63%	24%
PDLB59	212.5	6984612	6975298	0.998666	150.689	91%	87%	43%	8%
PDLB60	570.3	7155836	7144200	0.998374	150.63	94%	94%	82%	58%
PDLB61	398.2	6254612	6241343	0.997879	150.591	94%	94%	72%	26%
PDLB62	720.7	6249392	6238480	0.998254	150.577	94%	94%	88%	65%
PDLB63	557.3	5600912	5595028	0.998949	299.706	92%	91%	66%	13%
PDLB64	377.5	3551768	3546584	0.99854	299.71	92%	91%	64%	11%
PDLB65	732.7	8576340	8569627	0.999217	299.24	93%	93%	88%	67%
PDLB66	89	7498160	7491410	0.9991	299.71	82%	28%	1%	0%
PDLB67	939.6	8599002	8592871	0.999287	299.591	93%	93%	89%	74%
PDLB68	596	5048671	5035842	0.997459	150	96%	92%	41%	13%
PDLB69	595	5760568	5749318	0.998047	151	97%	96%	58%	2%
PDLB70	582	5525129	5513973	0.997981	151	97%	96%	47%	5%
PDLB71	592	5784128	5756839	0.995282	151	97%	96%	40%	10%
PDLB72	380	8762502	8714831	0.99456	150	96%	88%	26%	1%
PDLB73	142	5738780	5703882	0.993919	150	93%	68%	0%	0%
PDLB74	561	6421283	6379248	0.993454	150	97%	96%	50%	3%
PDLB75	534	6077394	6051526	0.995744	151	97%	96%	40%	2%
PDLB76	475	6656630	6618109	0.994213	150	97%	97%	31%	0%
PDLB77	569	5778589	5758979	0.996606	151	97%	94%	28%	13%
PDLB78	112	6115658	6069021	0.992374	145	57%	22%	2%	0%
PDLB79	358	5685930	5667570	0.996771	150	95%	85%	22%	1%
PDLB80	105	5281555	5247349	0.993523	150	84%	35%	0%	0%
PDLB81	136	6327537	6291967	0.994379	150	91%	60%	0%	0%
PDLB82	171	5567244	5527257	0.992817	150	95%	82%	0%	0%
PDLB83	228	3977626	3949099	0.992828	150	89%	62%	8%	0%
PDLB84	500	11927909	11839549	0.992592	150	97%	97%	36%	0%

## Sheet: Table S9. Genetic classificati
Table S9. Genetic classification based on genes selected from Wright and Lacy studies.
Step	Subtype	Genes	LymphGen	Log2 p-value (Fisher Exact Test)	AIC cluster	Log2 p-value (Fisher Exact Test)
First step	BN22-S	BCL6 Fusion	Yes	-39.4	No
	BN22-S	NOTCH2	Yes	-25.7	Yes	-19.2
	BN22-S	BCL10	Yes	-15.1	Yes	-9.2
	BN22-S	TNFAIP3	Yes	-15.7	Yes	-8.1
Second step	BN22-S	UBE2A	Yes	-13.7	No
	BN22-S	CD70	Yes	-23.9	Yes	-1.3
	BN22-S	CCND3	No		Yes	-6.3
	BN22-S	DTX1	Yes	-11.8	Yes	-0.3
First step	EZB2-S	BCL2 Fusion	Yes	-51.4	No
	EZB2-S	BCL2 Mutation	No		Yes	-35.7
	EZB2-S	EZH2	Yes	-24.5	Yes	-38.5
	EZB2-S	CREBBP	Yes	-13	Yes	-21.3
Second step	EZB2-S	TNFRSF14	Yes	-27.9	Yes	-20.5
	EZB2-S	KMT2D	Yes	-5.2	Yes	-18
	EZB2-S	IRF8	Yes	-5.8	Yes	-3.4
	EZB2-S	EP300	Yes	-7.4	Yes	-2.3
First step	MCD2-S	MYD88	Yes	-31	Yes	-32.9
	MCD2-S	CD79B	Yes	-17.5	Yes	-22.8
	MCD2-S	PIM1	Yes	-34.4	Yes	-34.9
Second step	MCD2-S	PIM2	Yes	-7.2	No
	MCD2-S	PRDM1	Yes	-7.8	Yes	-8.6
	MCD2-S	BTG1	Yes	-16.8	Yes	-11.8
	MCD2-S	CD58	Yes	-6.7	Yes	-1.1
First step	N12-S	NOTCH1	Yes	-30.7	No
First step	ST22-S	SGK1	Yes	-11.6	Yes	-31
	ST22-S	SOCS1	Yes	-4.4	Yes	-14.2
	ST22-S	TET2	Yes	-8.5	Yes	-11.3
Second step	ST22-S	STAT3	Yes	-2.7	Yes	-8.1
